# Supplementary material for: CEP peptide and cytokinin pathways converge on CEPD glutaredoxins to inhibit root growth
Source: Nat Commun. 2023 Mar 27;14:1683. doi: 10.1038/s41467-023-37282-6 (PMC10042822; doi:10.1038/s41467-023-37282-6)
Supplement: Supplementary file 4 — Supplementary Data 1 [file 41467_2023_37282_MOESM4_ESM.xlsx]

## Sheet: Results
Michael Djordjevic (Plant Science Division, Research School of Biology, Australian National University)
Table - Cytokinin levels in 1g of plant tissues (pmol/g FW; Mean±SD)
Asterisks indicate statistically significant difference in the mutant lines versus WT in a Student's t-test (t-test; *, **, and *** correspond to P-values of 0.05 > p > 0.01, 0.01 > p > 0.001, and p < 0.001, respectively).
Samples		Total iP-types				iP				iPR				iPRMP				iP7G				iP9G
Roots	No-0	23.3442	±	1.24426		1.77966	±	0.59942		0.59446	±	0.179845		2.23059	±	0.370008		16.8084	±	1.05682		1.9311	±	0.0954003
	cepr1-1	23.9133	±	2.00263		3.05461	±	0.808877	*	1.0067	±	0.293197	*	2.86743	±	0.393965	*	14.967	±	0.817912	*	2.01756	±	0.144477
Shoots	No-0	49.5056	±	1.31581		0.400335	±	0.0499192		0.61109	±	0.0598593		8.41032	±	0.811899		36.3256	±	1.82246		3.75832	±	0.228147
	cepr1-1	44.7076	±	2.57822	*	0.338625	±	0.0651472		0.363195	±	0.0705833	***	5.5571	±	0.732081	***	34.8967	±	1.68834		3.55197	±	0.223338
Roots	Col-0	11.3835	±	0.613251		0.890661	±	0.256101		0.316044	±	0.0586165		0.564657	±	0.164433		8.89775	±	0.450499		0.827308	±	0.049993
	cepr1-3	11.6769	±	0.851138		0.761075	±	0.185307		0.549983	±	0.167139	*	1.68765	±	0.347659	**	7.9237	±	0.776142		0.75454	±	0.0843231
Shoots	Col-0	39.5224	±	3.0759		0.276903	±	0.0150585		0.388105	±	0.108625		4.63116	±	0.276738		30.9623	±	2.51792		3.26397	±	0.268715
	cepr1-3	34.062	±	7.99673		0.240606	±	0.0525123		0.333766	±	0.0817682		3.77949	±	0.435245	*	27.3765	±	6.60429		2.91455	±	0.163599
Samples		Total tZ-types				tZ				tZR				tZRMP				tZOG				tZROG				tZ7G				tZ9G
Roots	No-0	10.2299	±	0.688001		2.66021	±	0.546263		0.2999	±	0.0570003			<LOD			1.6422	±	0.286884			<LOD			4.53101	±	0.41217		1.09659	±	0.2967
	cepr1-1	14.6864	±	0.985302	***	5.18214	±	0.781539	***	0.725167	±	0.14889	***		<LOD			2.03864	±	0.280275			<LOD			5.3898	±	0.519505	*	1.35065	±	0.327062
Shoots	No-0	13.6355	±	1.19108		0.873953	±	0.17934		0.301249	±	0.0642062		1.23638	±	0.166377		1.62442	±	0.0681298		0.220582	±	0.0526944		7.09514	±	0.461795		2.28373	±	0.346574
	cepr1-1	10.4967	±	1.39222	**	0.822014	±	0.244233		0.250517	±	0.0578923		0.822752	±	0.150075	**	1.22578	±	0.210598	**	0.216903	±	0.0633771		5.47649	±	0.641922	**	1.68222	±	0.203418	*
Roots	Col-0	9.568	±	0.9194		0.510777	±	0.125222		0.336251	±	0.0684396		0.954411	±	0.147829		2.40957	±	0.283692		0.0422576	±	0.0124408		4.80499	±	0.277195		0.899964	±	0.0930665
	cepr1-3	16.4362	±	2.49831	***	0.784731	±	0.206385		1.32017	±	0.224783	***	2.56252	±	0.248766	***	3.53955	±	0.701483	*	0.0470821	±	0.00903036		6.61938	±	1.03689	**	1.56281	±	0.29657	**
Shoots	Col-0	13.9148	±	0.802146		0.138105	±	0.0140474		0.236903	±	0.0251386		0.770495	±	0.124822		2.12857	±	0.187847		0.222268	±	0.0429336		7.95407	±	0.568379		2.4644	±	0.244253
	cepr1-3	20.3867	±	1.449	***	0.206657	±	0.0153486	***	0.450763	±	0.0542162	***	1.45905	±	0.310063	**	2.58549	±	0.401512		0.258381	±	0.0416442		11.8602	±	0.67406	***	3.56613	±	0.515087	**
Samples		Total cZ-types				cZ				cZR				cZRMP				cZOG				cZROG				cZ7G				cZ9G
Roots	No-0	63.5137	±	3.41582		1.90306	±	0.470459		0.822253	±	0.237673		4.88072	±	0.85789		5.57104	±	0.498211		1.19989	±	0.234258		48.0515	±	3.75672		1.08521	±	0.0794251
	cepr1-1	59.0527	±	5.05463		2.54328	±	0.77176		1.22051	±	0.354613		6.5273	±	0.192148	*	5.76107	±	0.257126		1.47481	±	0.450853		43.3364	±	3.71544		0.800282	±	0.195475	*
Shoots	No-0	28.1775	±	1.37812		0.186758	±	0.0186214		0.35908	±	0.0804204		3.09892	±	0.347101		1.25448	±	0.0605842		0.743128	±	0.0587779		22.1424	±	1.31466		0.392755	±	0.0594241
	cepr1-1	32.1208	±	1.38305	**	0.181997	±	0.0320198		0.211441	±	0.0252722	**	2.80696	±	0.600839		1.38403	±	0.0748658	*	0.820979	±	0.155771		26.234	±	0.932599	***	0.481412	±	0.0563795
Roots	Col-0	35.5706	±	2.07151		1.23322	±	0.397077		0.505918	±	0.151938		6.54404	±	0.288819		2.60872	±	0.0950535		0.288645	±	0.0352496		25.1995	±	1.04214		0.499368	±	0.0577411
	cepr1-3	32.5221	±	2.79387		0.795608	±	0.16941		0.395166	±	0.0691652		6.77183	±	2.04401		2.45576	±	0.385694		0.265333	±	0.0342556		22.6799	±	1.10635	*	0.51295	±	0.0558561
Shoots	Col-0	25.8006	±	2.08351		0.190266	±	0.0331582		0.205036	±	0.0540125		2.58489	±	0.384042		1.16484	±	0.133501		0.998796	±	0.18421		20.3135	±	1.75097		0.34325	±	0.0394481
	cepr1-3	26.5406	±	2.10077		0.156245	±	0.0187009		0.229569	±	0.0440845		2.0424	±	0.293515		1.08169	±	0.184224		1.41839	±	0.327334		21.6164	±	1.8883		0.404391	±	0.0908053
Samples		Total DHZ-types				DHZ				DHZR				DHZRMP				DHZOG				DHZROG				DHZ7G				DHZ9G
Roots	No-0	0.68279	±	0.0582795			<LOD			0.213566	±	0.0525938			<LOD			0.469224	±	0.0742742			<LOD				<LOD				<LOD
	cepr1-1	0.880654	±	0.155849	*		<LOD			0.285997	±	0.07009			<LOD			0.594657	±	0.167125			<LOD				<LOD				<LOD
Shoots	No-0	1.92765	±	0.253106			<LOD			0.00819836	±	0.000958713			<LOD			0.0736036	±	0.0189002			<LOD			1.84585	±	0.252026			<LOD
	cepr1-1	1.89846	±	0.0979481			<LOD				<LOD				<LOD			0.0793631	±	0.0131444			<LOD			1.81909	±	0.0979611			<LOD
Roots	Col-0	1.66016	±	0.182425			<LOD			0.0512045	±	0.0143555			<LOD			0.486939	±	0.0570623			<LOD			1.12202	±	0.118414			<LOD
	cepr1-3	2.55121	±	0.394976			<LOD			0.0822932	±	0.0273944			<LOD			0.524281	±	0.0978557			<LOD			1.94464	±	0.297359	***		<LOD
Shoots	Col-0	1.67056	±	0.0729519			<LOD			0.0425882	±	0.00685434			<LOD			0.0984305	±	0.0276563			<LOD			1.54657	±	0.0555398			<LOD
	cepr1-3	2.64938	±	0.237994	***		<LOD			0.0216409	±	0.00616902	**		<LOD			0.117847	±	0.00547253			<LOD			2.53346	±	0.241896	***		<LOD

## Sheet: All Data
Table - Cytokinin levels in 1g of plant tissues (pmol/g FW; Mean±SD; RSD=Relative standard deviation)
Asterisks indicate statistically significant difference in the mutant lines versus WT in a Student's t-test (t-test; *, **, and *** correspond to P-values of 0.05 > p > 0.01, 0.01 > p > 0.001, and p < 0.001, respectively).
Sample number	Line	Tissue	iP				iPR				iPRMP				iP7G				iP9G				Total iP-types
3	No-0	Roots	1.9576	1.77966	±	0.59942	0.874932	0.59446	±	0.179845	1.59038	2.23059	±	0.370008	17.0309	16.8084	±	1.05682	2.00685	1.9311	±	0.0954003	23.4607	23.3442	±	1.24426
7			2.29407		RSD	0.336817	0.515689		RSD	0.302535	2.4592		RSD	0.165878	15.5887		RSD	0.0628742	1.94979		RSD	0.0494019	22.8075		RSD	0.0533003
11			2.48649				0.704608				2.69937				17.4875				1.97247				25.3505
15			1.18449				0.528244				2.17962				15.6379				1.98256				21.5128
17			0.975663				0.348828				2.2244				18.297				1.74386				23.5898
4		Shoots	0.479267	0.400335	±	0.0499192	0.612023	0.61109	±	0.0598593	6.97889	8.41032	±	0.811899	38.8184	36.3256	±	1.82246	4.13898	3.75832	±	0.228147	51.0276	49.5056	±	1.31581
8			0.350425		RSD	0.124693	0.705155		RSD	0.097955	9.01771		RSD	0.0965361	34.2936		RSD	0.0501702	3.51948		RSD	0.0607046	47.8864		RSD	0.026579
12			0.414667				0.547648				9.01456				35.156				3.61831				48.7511
16			0.414667				0.547648				9.01456				35.156				3.61831				48.7511
18			0.342651				0.642976				8.02589				38.2038				3.89655				51.1119
23	Col-0	Roots	0.916106	0.890661	±	0.256101	0.266768	0.316044	±	0.0586165	<LOD	0.564657	±	0.164433	8.80776	8.89775	±	0.450499	0.83631	0.827308	±	0.049993	10.8269	11.3835	±	0.613251
27			1.15464		RSD	0.28754	0.387069		RSD	0.185469	0.398276		RSD	0.291208	9.65373		RSD	0.0506307	0.846603		RSD	0.0604284	12.4403		RSD	0.053872
31			0.789799				0.331432				0.640941				9.11006				0.789663				11.6619
35			1.13524				0.363734				0.421834				8.5052				0.759243				11.1853
39			0.457518				0.231217				0.797578				8.41198				0.904723				10.803
24		Shoots	0.265614	0.276903	±	0.0150585	0.391386	0.388105	±	0.108625	4.11956	4.63116	±	0.276738	28.5484	30.9623	±	2.51792	2.92009	3.26397	±	0.268715	36.2451	39.5224	±	3.0759
28			0.267996		RSD	0.0543818	0.300372		RSD	0.279886	4.70066		RSD	0.0597556	31.0439		RSD	0.081322	3.29366		RSD	0.0823275	39.6066		RSD	0.0778265
32			0.306018				0.354263				4.67237				28.6724				3.08957				37.0947
36			0.267996				0.300372				4.70066				31.0439				3.29366				39.6066
40			0.276895				0.594132				4.96255				35.5028				3.72289				45.0593
1	cepr1-1	Roots	4.00627	3.05461	±	0.808877	1.53503	1.0067	±	0.293197	2.59334	2.86743	±	0.393965	15.6597	14.967	±	0.817912	1.95295	2.01756	±	0.144477	25.7472	23.9133	±	2.00263
5			3.72706		RSD	0.264805	1.04343		RSD	0.291245	3.42901		RSD	0.137393	15.836		RSD	0.0546475	2.29686		RSD	0.0716098	26.3324		RSD	0.0837453
9			2.19234				0.962176				2.42256				14.8557				1.94234				22.3751
13			3.33697	*	/	0.0351044	0.669303	*	/	0.0433764	3.24214	*	/	0.0462042	14.9652	*	/	0.0248342	1.88951	-	/	0.347202	24.1031	-	/	0.642198
19			2.01042				0.823595				2.65011				13.5187				2.00611				21.0089
2		Shoots	0.314702	0.338625	±	0.0651472	0.352473	0.363195	±	0.0705833	4.37614	5.5571	±	0.732081	33.554	34.8967	±	1.68834	3.33955	3.55197	±	0.223338	41.9369	44.7076	±	2.57822
6			0.339307		RSD	0.192388	0.297276		RSD	0.19434	5.31862		RSD	0.131738	32.929		RSD	0.0483811	3.31495		RSD	0.0628771	42.1992		RSD	0.0576684
10			0.316267				0.316292				6.62882				37.2706				3.75477				48.2867
14			0.263677	-	/	0.171045	0.3521	***	/	0.000680017	5.63317	***	/	0.000802722	34.2459	-	/	0.283244	3.47966	-	/	0.23221	43.9745	*	/	0.0106158
20			0.459169				0.497831				5.82876				36.4839				3.87094				47.1406
21	cepr1-3	Roots	0.668831	0.761075	±	0.185307	0.322311	0.549983	±	0.167139	2.36983	1.68765	±	0.347659	7.4956	7.9237	±	0.776142	0.697202	0.75454	±	0.0843231	11.5538	11.6769	±	0.851138
25			1.08306		RSD	0.243481	0.370133		RSD	0.303898	1.38775		RSD	0.206002	6.6241		RSD	0.097952	0.652786		RSD	0.111754	10.1178		RSD	0.0728905
29			0.829849				0.676198				1.5491				8.37291				0.89846				12.3265
33			0.540305	-	/	0.436034	0.690921	*	/	0.0296398	1.57357	**	/	0.00118981	8.31723	-	/	0.0617411	0.738863	-	/	0.175938	11.8609	-	/	0.591158
37			0.683335				0.690351				1.55799				8.80863				0.785387				12.5257
22		Shoots	0.268059	0.240606	±	0.0525123	0.345849	0.333766	±	0.0817682	3.53568	3.77949	±	0.435245	29.7833	27.3765	±	6.60429	2.86794	2.91455	±	0.163599	36.8008	34.062	±	7.99673
26			0.239224		RSD	0.21825	0.488405		RSD	0.244987	3.13628		RSD	0.11516	15.6733		RSD	0.24124	<LOD		RSD	0.0561319	19.5372		RSD	0.23477
30			0.298434				0.282679				4.20557				36.0393				3.18797				44.0139
34			0.254193	-	/	0.22054	0.282089	-	/	0.447179	4.31513	*	/	0.0108186	27.8955	-	/	0.339968	2.75423	-	/	0.0838292	35.5011	-	/	0.238214
38			0.14312				0.269809				3.70481				27.4912				2.84804				34.457
Sample number	Line	Tissue	tZ				tZR				tZRMP				tZOG				tZROG				tZ7G				tZ9G				Total tZ-types
3	No-0	Roots	1.91944	2.66021	±	0.546263	0.342492	0.2999	±	0.0570003	<LOD		<LOD		1.47902	1.6422	±	0.286884	<LOD		<LOD		4.63066	4.53101	±	0.41217	1.39492	1.09659	±	0.2967	9.76652	10.2299	±	0.688001
7			2.51299		RSD	0.205346	0.320801		RSD	0.190064	<LOD				1.58468		RSD	0.174695	<LOD				3.93922		RSD	0.0909664	1.00627		RSD	0.270565	9.36396		RSD	0.0672539
11			3.40806				0.356047				<LOD				1.30998				<LOD				4.22368				0.829034				10.1268
15			3.1501				0.197156				<LOD				1.67541				<LOD				4.73677				0.759195				10.5186
17			2.31047				0.283006				<LOD				2.16191				<LOD				5.12472				1.49355				11.3737
4		Shoots	0.622517	0.873953	±	0.17934	0.199599	0.301249	±	0.0642062	0.969331	1.23638	±	0.166377	1.64931	1.62442	±	0.0681298	0.299488	0.220582	±	0.0526944	6.34516	7.09514	±	0.461795	1.85943	2.28373	±	0.346574	11.9448	13.6355	±	1.19108
8			1.15094		RSD	0.205205	0.350095		RSD	0.213133	1.40694		RSD	0.134568	1.73896		RSD	0.041941	0.263215		RSD	0.238888	7.73465		RSD	0.0650861	2.57237		RSD	0.151758	15.2172		RSD	0.0873519
12			0.924114				0.352919				1.34481				1.60027				0.167714				7.25496				2.56386				14.2086
16			0.924114				0.352919				1.34481				1.60027				0.167714				7.25496				2.56386				14.2086
18			0.748086				0.250713				1.11601				1.53329				0.20478				6.88597				1.85913				12.598
23	Col-0	Roots	0.475577	0.510777	±	0.125222	0.238296	0.336251	±	0.0684396	0.750542	0.954411	±	0.147829	2.13322	2.40957	±	0.283692	0.041331	0.0422576	±	0.0124408	4.52543	4.80499	±	0.277195	0.786528	0.899964	±	0.0930665	8.95092	9.568	±	0.9194
27			0.535009		RSD	0.245159	0.433017		RSD	0.203537	1.09645		RSD	0.15489	2.88153		RSD	0.117735	<LOD		RSD	0.294403	5.10212		RSD	0.057689	0.903698		RSD	0.103411	10.9518		RSD	0.0960912
31			0.318112				0.380491				1.01624				2.54988				0.0489349				4.75775				1.04618				10.1176
35			0.709349				0.342805				<LOD				2.3582				0.0226923				5.14775				0.946438				9.52723
39			0.515837				0.286645				<LOD				2.12502				0.0560723				4.49189				0.816976				8.29245
24		Shoots	0.111835	0.138105	±	0.0140474	0.22396	0.236903	±	0.0251386	0.599312	0.770495	±	0.124822	2.0038	2.12857	±	0.187847	0.232045	0.222268	±	0.0429336	6.89066	7.95407	±	0.568379	2.32543	2.4644	±	0.244253	12.387	13.9148	±	0.802146
28			0.139798		RSD	0.101716	0.247888		RSD	0.106113	0.733632		RSD	0.162002	2.34876		RSD	0.0882503	0.265493		RSD	0.193162	8.2599		RSD	0.0714577	2.27253		RSD	0.0991126	14.268		RSD	0.0576469
32			0.145737				0.195579				0.982088				2.05471				0.154737				7.86741				2.54036				13.9406
36			0.139798				0.247888				0.733632				2.34876				0.265493				8.2599				2.27253				14.268
40			0.153355				0.269202				0.803811				1.88683				0.19357				8.49247				2.91115				14.7104
1	cepr1-1	Roots	6.5414	5.18214	±	0.781539	0.690032	0.725167	±	0.14889	<LOD		<LOD		1.96365	2.03864	±	0.280275	<LOD		<LOD		4.77087	5.3898	±	0.519505	1.90688	1.35065	±	0.327062	15.8728	14.6864	±	0.985302
5			5.46499		RSD	0.150814	1.00348		RSD	0.205318	<LOD				2.45749		RSD	0.137482	<LOD				5.53843		RSD	0.0963867	0.975169		RSD	0.242151	15.4396		RSD	0.0670894
9			4.7398				0.687074				<LOD				1.59598				<LOD				4.8362				1.17086				13.0299
13			4.2574	***	/	0.000737499	0.692155	***	/	0.000698401	<LOD				2.1618	-	/	0.0834486	<LOD				6.14007	*	/	0.0321114	1.51164	-	/	0.2831	14.7631	***	/	7.49845e-05
19			4.90712				0.553095				<LOD				2.01426				<LOD				5.66345				1.18872				14.3266
2		Shoots	0.617021	0.822014	±	0.244233	0.167404	0.250517	±	0.0578923	0.590191	0.822752	±	0.150075	0.841064	1.22578	±	0.210598	0.111888	0.216903	±	0.0633771	4.33089	5.47649	±	0.641922	1.40443	1.68222	±	0.203418	8.06289	10.4967	±	1.39222
6			0.515453		RSD	0.297115	0.25138		RSD	0.231091	0.985552		RSD	0.182406	1.20006		RSD	0.171807	0.19626		RSD	0.292191	5.28515		RSD	0.117214	1.47376		RSD	0.120922	9.90761		RSD	0.132634
10			1.03349				0.254485				0.736252				1.38829				0.276297				6.16511				1.90093				11.7549
14			0.781659	-	/	0.740564	0.23148	-	/	0.274294	0.822354	**	/	0.00611192	1.26048	**	/	0.00696251	0.211917	-	/	0.931056	5.91672	**	/	0.00346712	1.77962	*	/	0.0172385	11.0042	**	/	0.00900479
20			1.16245				0.347836				0.97941				1.43903				0.288153				5.68459				1.85237				11.7538
21	cepr1-3	Roots	0.696568	0.784731	±	0.206385	1.09827	1.32017	±	0.224783	2.14205	2.56252	±	0.248766	2.66204	3.53955	±	0.701483	0.0448197	0.0470821	±	0.00903036	5.29428	6.61938	±	1.03689	1.09847	1.56281	±	0.29657	13.0365	16.4362	±	2.49831
25			0.5561		RSD	0.263	1.00545		RSD	0.170268	2.5836		RSD	0.0970789	2.73545		RSD	0.198184	0.0536095		RSD	0.1918	5.41102		RSD	0.156645	1.45993		RSD	0.189767	13.8052		RSD	0.152
29			0.839484				1.57367				2.6314				4.27937				0.0473254				7.48968				1.88885				18.7498
33			0.675337	-	/	0.0529162	1.46053	***	/	3.13601e-05	2.53693	***	/	0.000118848	3.84767	*	/	0.0174218	0.0580526	-	/	0.571327	7.35287	**	/	0.00962817	1.88113	**	/	0.00274259	17.8125	***	/	0.000863664
37			1.15616				1.46294				2.91859				4.17321				0.0316031				7.54903				1.48569				18.7772
22		Shoots	0.20492	0.206657	±	0.0153486	0.402067	0.450763	±	0.0542162	1.47342	1.45905	±	0.310063	2.80684	2.58549	±	0.401512	0.19445	0.258381	±	0.0416442	10.9258	11.8602	±	0.67406	3.52247	3.56613	±	0.515087	19.5299	20.3867	±	1.449
26			0.188091		RSD	0.0742712	0.393974		RSD	0.120277	0.934353		RSD	0.212511	1.812		RSD	0.155294	0.240384		RSD	0.161174	12.1306		RSD	0.0568336	2.69331		RSD	0.144439	18.3927		RSD	0.0710757
30			0.230516				0.511579				1.56054				2.58116				0.275862				12.2086				4.20043				21.5687
34			0.216161	***	/	0.000171257	0.520026	***	/	9.64084e-05	1.89938	**	/	0.00334398	2.81929	-	/	0.073188	0.259964	-	/	0.261709	12.7778	***	/	2.07842e-05	3.95288	**	/	0.00477323	22.4455	***	/	5.16439e-05
38			0.193596				0.426169				1.42755				2.90814				0.321246				11.2585				3.46155				19.9967
Sample number	Line	Tissue	cZ				cZR				cZRMP				cZOG				cZROG				cZ7G				cZ9G				Total cZ-types
3	No-0	Roots	1.52764	1.90306	±	0.470459	0.973944	0.822253	±	0.237673	4.20084	4.88072	±	0.85789	5.32355	5.57104	±	0.498211	1.49748	1.19989	±	0.234258	52.2193	48.0515	±	3.75672	0.949152	1.08521	±	0.0794251	66.6919	63.5137	±	3.41582
7			2.65954		RSD	0.247212	0.689954		RSD	0.28905	3.59151		RSD	0.175771	6.00409		RSD	0.0894286	1.36928		RSD	0.195234	41.8271		RSD	0.0781811	1.14922		RSD	0.0731888	57.2906		RSD	0.0537808
11			2.22461				1.21724				5.12547				6.00645				1.27946				45.8777				1.05535				62.7863
15			1.69878				0.620663				5.80999				4.70834				0.953444				49.544				1.09841				64.4336
17			1.40473				0.609467				5.67579				5.8128				0.899775				50.7896				1.17391				66.3661
4		Shoots	0.160302	0.186758	±	0.0186214	0.240942	0.35908	±	0.0804204	2.91618	3.09892	±	0.347101	1.37323	1.25448	±	0.0605842	0.835936	0.743128	±	0.0587779	23.8862	22.1424	±	1.31466	0.505384	0.392755	±	0.0594241	29.9181	28.1775	±	1.37812
8			0.168035		RSD	0.0997084	0.44426		RSD	0.223962	2.58011		RSD	0.112007	1.20465		RSD	0.0482944	0.66906		RSD	0.0790952	21.9295		RSD	0.0593729	0.34819		RSD	0.151301	27.3438		RSD	0.0489086
12			0.201119				0.412419				3.18235				1.23706				0.759457				20.74				0.385562				26.918
16			0.201119				0.412419				3.18235				1.23706				0.759457				20.74				0.385562				26.918
18			0.203215				0.285359				3.63363				1.2204				0.691732				23.4161				0.339077				29.7895
23	Col-0	Roots	1.63341	1.23322	±	0.397077	0.437437	0.505918	±	0.151938	6.57475	6.54404	±	0.288819	2.73367	2.60872	±	0.0950535	0.297732	0.288645	±	0.0352496	25.1979	25.1995	±	1.04214	0.53093	0.499368	±	0.0577411	37.4058	35.5706	±	2.07151
27			1.54496		RSD	0.321985	0.804552		RSD	0.300321	<LOD		RSD	0.0441346	2.71073		RSD	0.0364368	0.266129		RSD	0.122121	26.2053		RSD	0.0413555	0.400112		RSD	0.115628	31.9318		RSD	0.0582367
31			0.726107				0.477663				6.87604				2.50616				0.353704				23.4324				0.468438				34.8405
35			1.48639				0.39129				6.08276				2.52528				0.257462				26.2897				0.547657				37.5806
39			0.775223				0.418651				6.64263				2.56777				0.268199				24.872				0.549705				36.0942
24		Shoots	0.162801	0.190266	±	0.0331582	0.130148	0.205036	±	0.0540125	2.84366	2.58489	±	0.384042	1.14955	1.16484	±	0.133501	1.0124	0.998796	±	0.18421	20.0292	20.3135	±	1.75097	0.422068	0.34325	±	0.0394481	25.7498	25.8006	±	2.08351
28			0.176578		RSD	0.174273	0.228964		RSD	0.26343	2.13729		RSD	0.148572	1.23639		RSD	0.114609	1.13373		RSD	0.184432	20.9435		RSD	0.0861975	0.321592		RSD	0.114925	26.178		RSD	0.0807545
32			0.255532				0.157444				2.71971				0.913222				0.64155				17.1819				0.325708				22.1951
36			0.176578				0.228964				2.13729				1.23639				1.13373				20.9435				0.321592				26.178
40			0.179842				0.279658				3.0865				1.28865				1.07257				22.4694				0.325289				28.7019
1	cepr1-1	Roots	2.85091	2.54328	±	0.77176	1.16512	1.22051	±	0.354613	<LOD	6.5273	±	0.192148	5.56162	5.76107	±	0.257126	2.01021	1.47481	±	0.450853	45.1296	43.3364	±	3.71544	0.888769	0.800282	±	0.195475	57.6062	59.0527	±	5.05463
5			2.20455		RSD	0.30345	1.80882		RSD	0.290544	6.31413		RSD	0.0294376	6.24337		RSD	0.0446317	1.7822		RSD	0.305703	48.9957		RSD	0.0857348	0.679993		RSD	0.244258	68.0288		RSD	0.0855952
9			3.91094				1.39239				6.77983				5.53536				1.32134				37.8715				0.610459				57.4219
13			1.82488	-	/	0.194325	0.839211	-	/	0.0990373	6.48793	*	/	0.0296982	5.78542	-	/	0.516974	0.697676	-	/	0.310705	43.3273	-	/	0.11213	0.678542	*	/	0.0270413	59.641	-	/	0.181757
19			1.92514				0.897027				<LOD				5.67958				1.56261				41.3579				1.14365				52.5659
2		Shoots	0.134011	0.181997	±	0.0320198	0.174888	0.211441	±	0.0252722	3.07586	2.80696	±	0.600839	1.23897	1.38403	±	0.0748658	0.636846	0.820979	±	0.155771	25.5346	26.234	±	0.932599	0.571793	0.481412	±	0.0563795	31.367	32.1208	±	1.38305
6			0.19999		RSD	0.175936	0.190286		RSD	0.119524	2.26548		RSD	0.214053	1.40932		RSD	0.0540925	0.82299		RSD	0.189738	25.0607		RSD	0.0355493	0.412979		RSD	0.117113	30.3618		RSD	0.0430576
10			0.180168				0.240381				3.8601				1.44584				1.08055				27.1148				0.453297				34.3751
14			0.166362	-	/	0.803605	0.216921	**	/	0.00804605	2.53024	-	/	0.424496	1.43355	*	/	0.0274804	0.874555	-	/	0.377056	25.9503	***	/	0.000956811	0.451087	-	/	0.0623376	31.623	**	/	0.00373919
20			0.229454				0.234727				2.30313				1.39248				0.689956				27.5094				0.517902				32.8771
21	cepr1-3	Roots	0.678683	0.795608	±	0.16941	0.323027	0.395166	±	0.0691652	5.71392	6.77183	±	2.04401	2.03741	2.45576	±	0.385694	0.255836	0.265333	±	0.0342556	21.6685	22.6799	±	1.10635	0.547743	0.51295	±	0.0558561	31.2251	32.5221	±	2.79387
25			0.61381		RSD	0.212932	0.308095		RSD	0.175029	4.12548		RSD	0.301841	2.08864		RSD	0.157057	0.230633		RSD	0.129104	22.5273		RSD	0.0487813	0.539157		RSD	0.108892	30.4331		RSD	0.0859067
29			1.01077				0.410929				<LOD				2.91915				0.276635				24.1644				0.53631				29.3182
33			0.684105	-	/	0.0771739	0.484168	-	/	0.221176	9.5537	-	/	0.85473	2.3275	-	/	0.463359	0.325963	-	/	0.370614	21.3324	*	/	0.0106108	0.401495	-	/	0.74397	35.1093	-	/	0.117704
37			0.99067				0.449608				7.69423				2.90612				0.237598				23.7068				0.540046				36.525
22		Shoots	0.159424	0.156245	±	0.0187009	0.260727	0.229569	±	0.0440845	2.03682	2.0424	±	0.293515	1.38684	1.08169	±	0.184224	1.1939	1.41839	±	0.327334	22.0433	21.6164	±	1.8883	0.385416	0.404391	±	0.0908053	27.4664	26.5406	±	2.10077
26			0.157694		RSD	0.11969	0.252543		RSD	0.192032	<LOD		RSD	0.143711	0.846147		RSD	0.170311	2.03829		RSD	0.230779	23.6846		RSD	0.0873553	0.530914		RSD	0.224549	27.5102		RSD	0.0791532
30			0.188654				0.277698				2.37766				1.12184				1.43538				23.4449				0.486673				29.3328
34			0.137953	-	/	0.111679	0.160089	-	/	0.501546	2.17576	-	/	0.078727	1.10884	-	/	0.48565	1.1235	-	/	0.0559302	20.0371	-	/	0.341219	0.315458	-	/	0.251828	25.0587	-	/	0.630391
38			0.137497				0.196787				1.57938				0.944776				1.30086				18.8721				0.303492				23.3349
Sample number	Line	Tissue	DHZ				DHZR				DHZRMP				DHZOG				DHZROG				DHZ7G				DHZ9G				Total DHZ-types
3	No-0	Roots	<LOD		<LOD		0.275856	0.213566	±	0.0525938	<LOD		<LOD		0.436852	0.469224	±	0.0742742	<LOD		<LOD		<LOD		<LOD		<LOD		<LOD		0.712708	0.68279	±	0.0582795
7			<LOD				0.266337		RSD	0.246265	<LOD				0.447497		RSD	0.158292	<LOD				<LOD				<LOD				0.713834		RSD	0.085355
11			<LOD				0.217189				<LOD				0.394858				<LOD				<LOD				<LOD				0.612047
15			<LOD				0.161624				<LOD				0.455092				<LOD				<LOD				<LOD				0.616717
17			<LOD				0.146822				<LOD				0.611819				<LOD				<LOD				<LOD				0.758642
4		Shoots	<LOD		<LOD		0.0066686	0.00819836	±	0.000958713	<LOD		<LOD		0.0503835	0.0736036	±	0.0189002	<LOD		<LOD		1.99958	1.84585	±	0.252026	<LOD		<LOD		2.05663	1.92765	±	0.253106
8			<LOD				0.0074615		RSD	0.11694	<LOD				0.0596914		RSD	0.256784	<LOD				2.03343		RSD	0.136536	<LOD				2.10059		RSD	0.131302
12			<LOD				0.00895238				<LOD				0.0760331				<LOD				1.54062				<LOD				1.62561
16			<LOD				0.00895238				<LOD				0.0760331				<LOD				1.54062				<LOD				1.62561
18			<LOD				0.00895694				<LOD				0.105877				<LOD				2.115				<LOD				2.22983
23	Col-0	Roots	<LOD		<LOD		0.0364789	0.0512045	±	0.0143555	<LOD		<LOD		0.491016	0.486939	±	0.0570623	<LOD		<LOD		1.08584	1.12202	±	0.118414	<LOD		<LOD		1.61333	1.66016	±	0.182425
27			<LOD				0.0653276		RSD	0.280357	<LOD				0.576061		RSD	0.117186	<LOD				1.34398		RSD	0.105536	<LOD				1.98537		RSD	0.109884
31			<LOD				0.0456391				<LOD				0.410269				<LOD				1.03992				<LOD				1.49582
35			<LOD				0.0710828				<LOD				0.512631				<LOD				1.13108				<LOD				1.71479
39			<LOD				0.037494				<LOD				0.444717				<LOD				1.00928				<LOD				1.49149
24		Shoots	<LOD		<LOD		<LOD	0.0425882	±	0.00685434	<LOD		<LOD		0.0825059	0.0984305	±	0.0276563	<LOD		<LOD		1.4457	1.54657	±	0.0555398	<LOD		<LOD		1.5282	1.67056	±	0.0729519
28			<LOD				0.047435		RSD	0.160944	<LOD				0.129634		RSD	0.280972	<LOD				1.54627		RSD	0.0359115	<LOD				1.72334		RSD	0.0436692
32			<LOD				0.0328947				<LOD				0.0587106				<LOD				1.60432				<LOD				1.69593
36			<LOD				0.047435				<LOD				0.129634				<LOD				1.54627				<LOD				1.72334
40			<LOD				<LOD				<LOD				0.0916675				<LOD				1.59031				<LOD				1.68197
1	cepr1-1	Roots	<LOD		<LOD		0.376981	0.285997	±	0.07009	<LOD		<LOD		0.370262	0.594657	±	0.167125	<LOD		<LOD		<LOD		<LOD		<LOD		<LOD		0.747243	0.880654	±	0.155849
5			<LOD				0.34914		RSD	0.245073	<LOD				0.685042		RSD	0.281045	<LOD				<LOD				<LOD				1.03418		RSD	0.17697
9			<LOD				0.288615				<LOD				0.6506				<LOD				<LOD				<LOD				0.939215
13			<LOD				0.205803	-	/	0.136902	<LOD				0.827282	-	/	0.207389	<LOD				<LOD				<LOD				1.03308	*	/	0.0446619
19			<LOD				0.209446				<LOD				0.4401				<LOD				<LOD				<LOD				0.649546
2		Shoots	<LOD		<LOD		<LOD		<LOD		<LOD		<LOD		0.0597213	0.0793631	±	0.0131444	<LOD		<LOD		1.73987	1.81909	±	0.0979611	<LOD		<LOD		1.79959	1.89846	±	0.0979481
6			<LOD				<LOD				<LOD				0.087844		RSD	0.165623	<LOD				1.87482		RSD	0.0538516	<LOD				1.96267		RSD	0.0515935
10			<LOD				<LOD				<LOD				0.0861421				<LOD				1.69081				<LOD				1.77695
14			<LOD				<LOD				<LOD				0.0947939	-	/	0.630296	<LOD				1.8221	-	/	0.84805	<LOD				1.91689	-	/	0.83503
20			<LOD				<LOD				<LOD				0.0683141				<LOD				1.96787				<LOD				2.03618
21	cepr1-3	Roots	<LOD		<LOD		0.120252	0.0822932	±	0.0273944	<LOD		<LOD		0.430271	0.524281	±	0.0978557	<LOD		<LOD		1.65793	1.94464	±	0.297359	<LOD		<LOD		2.20846	2.55121	±	0.394976
25			<LOD				0.0516286		RSD	0.332887	<LOD				0.387504		RSD	0.186647	<LOD				1.51464		RSD	0.152912	<LOD				1.95377		RSD	0.154819
29			<LOD				0.109897				<LOD				0.634682				<LOD				2.20251				<LOD				2.94709
33			<LOD				0.0651421	-	/	0.0792289	<LOD				0.56328	-	/	0.528219	<LOD				2.21437	***	/	0.00088485	<LOD				2.8428	**	/	0.00345619
37			<LOD				0.0645464				<LOD				0.605667				<LOD				2.13374				<LOD				2.80395
22		Shoots	<LOD		<LOD		0.0141681	0.0216409	±	0.00616902	<LOD		<LOD		0.121576	0.117847	±	0.00547253	<LOD		<LOD		2.33313	2.53346	±	0.241896	<LOD		<LOD		2.46887	2.64938	±	0.237994
26			<LOD				0.0288793		RSD	0.285064	<LOD				<LOD		RSD	0.0464378	<LOD				2.65731		RSD	0.0954804	<LOD				2.68619		RSD	0.0898303
30			<LOD				0.0188994				<LOD				0.123966				<LOD				2.95118				<LOD				3.09405
34			<LOD				0.0172083	**	/	0.00835765	<LOD				0.109764	-	/	0.262199	<LOD				2.31604	***	/	4.55724e-05	<LOD				2.44301	***	/	4.93754e-05
38			<LOD				0.0290492				<LOD				0.11608				<LOD				2.40964				<LOD				2.55477

## Sheet: Sample List
Sample number	Line	Tissue	Sample fresh weight (mg)
1	cepr1-1	root	15.6
2	cepr1-1	shoot	18.8
3	No-0	root	25
4	No-0	shoot	17.2
5	cepr1-1	root	13.6
6	cepr1-1	shoot	19.2
7	No-0	root	19.6
8	No-0	shoot	20
9	cepr1-1	root	14.8
10	cepr1-1	shoot	20.2
11	No-0	root	14.8
12	No-0	shoot	21
13	cepr1-1	root	14.2
14	cepr1-1	shoot	22.9
15	No-0	root	20.5
16	No-0	shoot	21
17	No-0	root	16.9
18	No-0	shoot	20.9
19	cepr1-1	root	7.4
20	cepr1-1	shoot	18.3
21	cepr1-3	root	18.3
22	cepr1-3	shoot	23.8
23	Col-0	root	14.2
24	Col-0	shoot	17.6
25	cepr1-3	root	21
26	cepr1-3	shoot	23.2
27	Col-0	root	11.6
28	Col-0	shoot	22.3
29	cepr1-3	root	12.6
30	cepr1-3	shoot	15.9
31	Col-0	root	16.9
32	Col-0	shoot	17.1
33	cepr1-3	root	19
34	cepr1-3	shoot	19.2
35	Col-0	root	16.9
36	Col-0	shoot	22.3
37	cepr1-3	root	19.4
38	cepr1-3	shoot	18.3
39	Col-0	root	16.6
40	Col-0	shoot	22.8

## Sheet: Compound List
CK Bases, CK Ribosides, CK N9-glucosides
Compound	Name	Ret.Time (min)	MRM transition	Internal Standard (IS)	Ret.Time (min)	MRM transition
1: tZ	trans-zeatin	8.627	220.10 > 136.00	IS 1: 13C5-tZ	8.615	225.1 > 141
2: tZR	trans-zeatin riboside	11.181	352.15 > 220.05	IS 2: D5-tZR	11.088	357.15 > 225.05
3: tZ9G	trans-zeatin-9-glucoside	7.987	382.15 > 220.05	IS 3: D5-tZ9G	7.881	387.15 > 225.05
4: cZ	cis-zeatin	9.538	220.10 > 136.00	IS 4: 13C5-cZ	9.525	225.1 > 141
5: cZR	cis-zeatin riboside	11.739	352.15 > 220.05	IS 2: D5-tZR	11.088	357.15 > 225.05
6: cZ9G	cis-zeatin-9-glucoside	8.586	382.15 > 220.05	IS 3: D5-tZ9G	7.881	387.15 > 225.05
7: DHZ	dihydrozeatin	9.179	222.10 > 136.00	IS 5: D3-DHZ	9.089	225.1 > 136
8: DHZR	dihydrozeatin riboside	11.69	354.15 > 222.05	IS 6: D3-DHZR	11.639	357.15 > 225.05
9: DHZ9G	dihydrozeatin-9-glucoside	8.551	384.15 > 222.05	IS 7: D3-DHZ9G	8.48	387.15 > 225.05
10: iP	isopentenyladenine	14.3	204.30 > 136.10	IS 8: D6-iP	14.216	210.3 > 137.1
11: iPR	isopentenyladenosine	14.853	336.35 > 204.20	IS 9: D6-iPR	14.792	342.35 > 210.2
12: iP9G	isopentenyladenine-9-glucoside	13.178	366.15 > 204.05	IS 10: D6-iP9G	13.103	372.15 > 210.05
CK N7-glucosides
Compound	Name	Ret.Time (min)	MRM transition	Internal Standard (IS)	Ret.Time (min)	MRM transition
13: tZ7G	trans-zeatin-7-glucoside	6.6025	382.15 > 220.05	IS 11: D5-tZ7G	6.5	387.15 > 225.05
14: cZ7G	trans-zeatin-7-glucoside	7.205	382.15 > 220.05	IS 12: 15N4-cZ7G	7.192	386.15 > 224.05
15: DHZ7G(-)	(-)dihydrozeatin-7-glucoside	7.57625	384.15 > 222.05	IS 11: D5-tZ7G	6.5	387.15 > 225.05
16: DHZ7G(+)	(+)dihydrozeatin-7-glucoside	7.836	384.15 > 222.05	IS 11: D5-tZ7G	6.5	387.15 > 225.05
17: iP7G	isopentenyladenine-7-glucoside	10.986	366.15 > 204.05	IS 13: D6-iP7G	10.8833	372.15 > 210.05
CK O-glucosides, CK Nucleotides
Compound	Name	Ret.Time (min)	MRM transition	Internal Standard (IS)	Ret.Time (min)	MRM transition
18: tZOG	trans-zeatin-O-glucoside	8.3645	382.15 > 220.05	IS 14: D5-tZOG	8.25575	387.15 > 225.05
19: tZROG	trans-zeatin riboside-O-glucoside	10.4885	514.15 > 382.05	IS 15: D5-tZROG	10.4235	519.15 > 387.05
20: tZRMP	trans-zeatin riboside-5'-monophosphate	7.71425	432.15 > 220.05	IS 16: D5-tZRMP	7.60525	437.15 > 225.05
21: cZOG	cis-zeatin-O-glucoside	8.996	382.15 > 220.05	IS 14: D5-tZOG	8.25575	387.15 > 225.05
22: cZROG	cis-zeatin riboside-O-glucoside	11.0343	514.15 > 382.05	IS 15: D5-tZROG	10.4235	519.15 > 387.05
23: cZRMP	cis-zeatin riboside-5'-monophosphate	8.32625	432.15 > 220.05	IS 16: D5-tZRMP	7.60525	437.15 > 225.05
24: DHZOG	dihydrozeatin-O-glucoside	9.43525	384.15 > 222.05	IS 14: D5-tZOG	9.29425	387.15 > 225.05
25: DHZROG	dihydrozeatin riboside-O-glucoside	11.4703	516.15 > 384.05	IS 17: D9-DHZOG	10.4235	391.15 > 229.05
26: DHZRMP	dihydrozeatin riboside-5'-monophosphate	8.17875	434.15 > 222.05	IS 18: D3-DHZRMP	8.102	437.15 > 225.05
27: iPRMP	isopentenyladenosine-5'-monophosphate	13.0783	416.15 > 204.05	IS 19: D6-iPRMP	12.9935	422.15 > 210.05

## Sheet: Raw Data
Compound 1: tZ (220>136)
Compound IS 1: 13C5-tZ (225>141)
	Name	Sample Text	Type	Std, Conc	RT	Area	IS Conc	IS RT	IS Area		LOG Res.	Log Conc.
1	191101_Cal_BR9G-1	Calibration_BR9G (0,01/10 fmol/10 uL) Inj,10uL	Standard	0.01			10	8.64	13850.9			-2	SLOPE
2	191101_Cal_BR9G-2	Calibration_BR9G (0,1/10 fmol/10 uL) Inj,10uL	Standard	0.1	8.628	400.4	10	8.616	16246.8		-0.608273	-1	1.0291
3	191101_Cal_BR9G-3	Calibration_BR9G (1/10 fmol/10 uL) Inj,10uL	Standard	1	8.628	3311.39	10	8.615	15331.1		0.334436	0
4	191101_Cal_BR9G-4	Calibration_BR9G (10/10 fmol/10 uL) Inj,10uL	Standard	10	8.627	42312.8	10	8.615	14857.3		1.45453	1	INTERC
5	191101_Cal_BR9G-5	Calibration_BR9G (100/10 fmol/10 uL) Inj,10uL	Standard	100	8.627	418341	10	8.615	15186.4		2.44008	2	0.391936
6	191101_Cal_BR9G-6	Calibration_BR9G (1000/10 fmol/10 uL) Inj,10uL	Standard	1000	8.627	5.13741e+06	10	8.614	16840.8		3.48438	3
													# Blank	fmol	fmol-bl	mg FW	pmol/g FW
7	191101_19084_C_Djordjevic_BL1	Sample blank 1	Blank		8.627	1645.95	200	8.615	52129.8		0.80036		1	2.49389
8	191101_19084_C_Djordjevic_BL2	Sample blank 2	Blank		8.627	1877.16	200	8.615	67568.8		0.744785		2	2.20229
9	191101_19084_C_Djordjevic_BL3	Sample blank 3	Blank		8.729	1407.77	200	8.614	50897.3		0.742867		3	2.19285
10	191101_19084_C_Djordjevic_BL4	Sample blank 4	Blank		8.717	1818.66	200	8.614	76548.8		0.676843		4	1.8917
11	191101_19084_C_Djordjevic_BL5	Sample blank 5 no IS	Blank		8.73		0
12	191101_19084_C_Djordjevic_1	cepr1-1, root, 15,6 mg FW, BL1	Analyte		8.627	33962	200	8.615	23017.3		2.46997		1	104.54	102.046	15.6	6.5414
13	191101_19084_C_Djordjevic_2	cepr1-1, shoot, 18,8 mg FW, BL2	Analyte		8.627	14128	200	8.614	76922.9		1.56505		2	13.8023	11.6	18.8	0.617021
14	191101_19084_C_Djordjevic_3	No-0, root, 25 mg FW, BL1	Analyte		8.627	21423.9	200	8.615	30713.1		2.14461		1	50.4798	47.9859	25	1.91944
15	191101_19084_C_Djordjevic_4	No-0, shoot, 17,2 mg FW, BL2	Analyte		8.627	12176.5	200	8.615	71020.4		1.53517		2	12.9096	10.7073	17.2	0.622518
16	191101_19084_C_Djordjevic_5	cepr1-1, root, 13,6 mg FW, BL1	Analyte		8.627	26025.5	200	8.614	24220		2.33225		1	76.8177	74.3238	13.6	5.46499
17	191101_19084_C_Djordjevic_6	cepr1-1, shoot, 19,2 mg FW, BL3	Analyte		8.628	10056.4	200	8.602	62753		1.50584		3	12.0895	9.8967	19.2	0.515453
18	191101_19084_C_Djordjevic_7	No-0, root, 19,6 mg FW, BL1	Analyte		8.619	19367.1	200	8.606	27064.2		2.1557		1	51.7485	49.2546	19.6	2.51299
19	191101_19084_C_Djordjevic_8	No-0, shoot, 20 mg FW, BL3	Analyte		8.614	22733.3	200	8.601	66585.1		1.83432		3	25.2115	23.0187	20	1.15093
20	191101_19084_C_Djordjevic_9	cepr1-1, root, 14,8 mg FW, BL1	Analyte		8.618	26564.8	200	8.605	26185.2		2.30728		1	72.643	70.1491	14.8	4.7398
21	191101_19084_C_Djordjevic_10	cepr1-1, shoot, 20,2 mg FW, BL3	Analyte		8.627	22141.4	200	8.601	71056.8		1.79463		3	23.0694	20.8765	20.2	1.03349
22	191101_19084_C_Djordjevic_11	No-0, root, 14,8 mg FW, BL1	Analyte		8.615	17056	200	8.602	23285.7		2.16582		1	52.9332	50.4393	14.8	3.40806
23	191101_19084_C_Djordjevic_12	No-0, shoot, 21 mg FW, BL3	Analyte		8.615	20383	200	8.602	69999.9		1.7652		3	21.5993	19.4064	21	0.924114
24	191101_19084_C_Djordjevic_13	cepr1-1, root, 14,2 mg FW, BL1	Analyte		8.627	16407.6	200	8.614	18741.7		2.24327		1	62.949	60.4551	14.2	4.2574
25	191101_19084_C_Djordjevic_14	cepr1-1, shoot, 22,9 mg FW, BL3	Analyte		8.628	18776	200	8.603	69461.5		1.73289		3	20.0929	17.9	22.9	0.781659
26	191101_19084_C_Djordjevic_15	No-0, root, 20,5 mg FW, BL1	Analyte		8.628	32196.5	200	8.615	34452.8		2.27161		1	67.071	64.5771	20.5	3.1501
27	191101_19084_C_Djordjevic_16	No-0, shoot, 21 mg FW, BL3	Analyte		8.619	19134.5	200	8.606	65712.3		1.7652		3	21.5993	19.4064	21	0.924114
28	191101_19084_C_Djordjevic_17	No-0, root, 16,9 mg FW, BL1	Analyte		8.627	16309.8	200	8.602	28574.4		2.0575		1	41.5408	39.0469	16.9	2.31047
29	191101_19084_C_Djordjevic_18	No-0, shoot, 20,9 mg FW, BL3	Analyte		8.615	16863.7	200	8.602	70558.3		1.67944		3	17.8279	15.635	20.9	0.748086
30	191101_19084_C_Djordjevic_19	cepr1-1, root, 7,4 mg FW, BL1	Analyte		8.616	15417.6	200	8.603	28971.8		2.02707		1	38.8066	36.3127	7.4	4.90712
31	191101_19084_C_Djordjevic_20	cepr1-1, shoot, 18,3 mg FW, BL3	Analyte		8.615	23540.3	200	8.602	74233.7		1.80224		3	23.4657	21.2728	18.3	1.16245
32	191101_19084_C_Djordjevic_21	cepr1-3, root, 18,3 mg FW, BL1	Analyte		8.615	15773.4	200	8.602	77550.5		1.60937		1	15.2411	12.7472	18.3	0.696568
33	191101_19084_C_Djordjevic_22	cepr1-3, shoot, 23,8 mg FW, BL3	Analyte		8.617	6237.37	200	8.604	67602.9		1.26607		3	7.06995	4.8771	23.8	0.20492
34	191101_19084_C_Djordjevic_23	Col-0, root, 14,2 mg FW, BL2	Analyte		8.627	8128.71	200	8.615	69075.8		1.37173		2	8.95548	6.7532	14.2	0.475577
35	191101_19084_C_Djordjevic_24	Col-0, shoot, 17,6 mg FW, BL3	Analyte		8.628	3756.86	200	8.603	70257		1.02917		3	4.16115	1.9683	17.6	0.111835
36	191101_19084_C_Djordjevic_25	cepr1-3, root, 21 mg FW, BL2	Analyte		8.627	12869.6	200	8.614	69665.5		1.56758		2	13.8804	11.6781	21	0.5561
37	191101_19084_C_Djordjevic_26	cepr1-3, shoot, 23,2 mg FW, BL3	Analyte		8.615	4875.62	200	8.602	57106.8		1.23237		3	6.55655	4.36369	23.2	0.18809
38	191101_19084_C_Djordjevic_27	Col-0, root, 11,6 mg FW, BL2	Analyte		8.627	8313.78	200	8.602	75383.4		1.34355		2	8.40838	6.2061	11.6	0.535008
39	191101_19084_C_Djordjevic_28	Col-0, shoot, 22,3 mg FW, BL4	Analyte		8.614	4831.04	200	8.601	74646.1		1.11206		4	5.0092	3.1175	22.3	0.139798
40	191101_19084_C_Djordjevic_29	cepr1-3, root, 12,6 mg FW, BL2	Analyte		8.614	13653.8	200	8.601	80469.3		1.53065		2	12.7798	10.5775	12.6	0.839484
41	191101_19084_C_Djordjevic_30	cepr1-3, shoot, 15,9 mg FW, BL4	Analyte		8.614	4769.77	200	8.601	66235.1		1.15844		4	5.5569	3.6652	15.9	0.230515
42	191101_19084_C_Djordjevic_31	Col-0, root, 16,9 mg FW, BL2	Analyte		8.615	8009.2	200	8.602	80819.4		1.2971		2	7.57838	5.3761	16.9	0.318112
43	191101_19084_C_Djordjevic_32	Col-0, shoot, 17,1 mg FW, BL4	Analyte		8.604	3951.07	200	8.604	70029.9		1.05246		4	4.3838	2.4921	17.1	0.145737
44	191101_19084_C_Djordjevic_33	cepr1-3, root, 19 mg FW, BL2	Analyte		8.615	16082.5	200	8.602	80193.1		1.60325		2	15.0337	12.8314	19	0.675337
45	191101_19084_C_Djordjevic_34	cepr1-3, shoot, 19,2 mg FW, BL4	Analyte		8.614	5339.99	200	8.601	68033.9		1.19585		4	6.042	4.1503	19.2	0.216161
46	191101_19084_C_Djordjevic_35	Col-0, root, 16,9 mg FW, BL2	Analyte		8.615	14707.7	200	8.602	77827.1		1.57744		2	14.1903	11.988	16.9	0.709349
47	191101_19084_C_Djordjevic_36	Col-0, shoot, 22,3 mg FW, BL4	Analyte		8.615	4607.82	200	8.602	71196.9		1.11206		4	5.00921	3.1175	22.3	0.139798
48	191101_19084_C_Djordjevic_37	cepr1-3, root, 19,4 mg FW, BL2	Analyte		8.614	23035	200	8.601	69103.3		1.82392		2	24.6319	22.4296	19.4	1.15616
49	191101_19084_C_Djordjevic_38	cepr1-3, shoot, 18,3 mg FW, BL4	Analyte		8.615	4972.47	200	8.602	70650.8		1.14848		4	5.4345	3.5428	18.3	0.193596
50	191101_19084_C_Djordjevic_39	Col-0, root, 16,6 mg FW, BL2	Analyte		8.618	10352.8	200	8.605	72795.1		1.45398		2	10.7652	8.5629	16.6	0.515837
51	191101_19084_C_Djordjevic_40	Col-0, shoot, 22,8 mg FW, BL4	Analyte		8.614	4342.18	200	8.601	62241		1.14466		4	5.3882	3.4965	22.8	0.153355
Compound 2: tZR (352>220)
Compound IS 2: D5-tZR (357>225)
	Name	Sample Text	Type	Std, Conc	RT	Area	IS Conc	IS RT	IS Area		LOG Res.	Log Conc.
1	191101_Cal_BR9G-1	Calibration_BR9G (0,01/10 fmol/10 uL) Inj,10uL	Standard	0.01			10	11.114	10429			-2	SLOPE
2	191101_Cal_BR9G-2	Calibration_BR9G (0,1/10 fmol/10 uL) Inj,10uL	Standard	0.1	11.186	66.91	10	11.093	12205.7		-1.26107	-1	1.03439
3	191101_Cal_BR9G-3	Calibration_BR9G (1/10 fmol/10 uL) Inj,10uL	Standard	1	11.186	791.13	10	11.093	11472.5		-0.161409	0
4	191101_Cal_BR9G-4	Calibration_BR9G (10/10 fmol/10 uL) Inj,10uL	Standard	10	11.18	7898.3	10	11.087	9479.98		0.920726	1	INTERC
5	191101_Cal_BR9G-5	Calibration_BR9G (100/10 fmol/10 uL) Inj,10uL	Standard	100	11.179	79840.7	10	11.086	10222.9		1.89265	2	-0.179442
6	191101_Cal_BR9G-6	Calibration_BR9G (1000/10 fmol/10 uL) Inj,10uL	Standard	1000	11.18	888143	10	11.087	11605.3		2.88383	3
													# Blank	fmol	fmol-bl	mg FW	pmol/g FW
7	191101_19084_C_Djordjevic_BL1	Sample blank 1	Blank				200	11.086	45703.7				1	0
8	191101_19084_C_Djordjevic_BL2	Sample blank 2	Blank				200	11.086	59306				2	0
9	191101_19084_C_Djordjevic_BL3	Sample blank 3	Blank				200	11.087	35482.8				3	0
10	191101_19084_C_Djordjevic_BL4	Sample blank 4	Blank				200	11.086	51583.3				4	0
11	191101_19084_C_Djordjevic_BL5	Sample blank 5 no IS	Blank				0
12	191101_19084_C_Djordjevic_1	cepr1-1, root, 15,6 mg FW, BL1	Analyte		11.179	724.82	200	11.086	18759.5		0.888039		1	10.7645	10.7645	15.6	0.690033
13	191101_19084_C_Djordjevic_2	cepr1-1, shoot, 18,8 mg FW, BL2	Analyte		11.179	502.62	200	11.086	46415.6		0.335606		2	3.14721	3.14721	18.8	0.167405
14	191101_19084_C_Djordjevic_3	No-0, root, 25 mg FW, BL1	Analyte		11.18	737.88	200	11.086	24198.9		0.785219		1	8.56235	8.56235	25	0.342494
15	191101_19084_C_Djordjevic_4	No-0, shoot, 17,2 mg FW, BL2	Analyte		11.168	534.47	200	11.083	45111.5		0.374666		2	3.43311	3.43311	17.2	0.1996
16	191101_19084_C_Djordjevic_5	cepr1-1, root, 13,6 mg FW, BL1	Analyte		11.179	1029.25	200	11.086	20841		0.994633		1	13.6472	13.6472	13.6	1.00347
17	191101_19084_C_Djordjevic_6	cepr1-1, shoot, 19,2 mg FW, BL3	Analyte		11.171	677.31	200	11.087	40189.9		0.527701		3	4.82653	4.82653	19.2	0.251382
18	191101_19084_C_Djordjevic_7	No-0, root, 19,6 mg FW, BL1	Analyte		11.168	435.55	200	11.075	19659.1		0.646504		1	6.28766	6.28766	19.6	0.320799
19	191101_19084_C_Djordjevic_8	No-0, shoot, 20 mg FW, BL3	Analyte		11.17	1226.92	200	11.086	49546.1		0.694836		3	7.00188	7.00188	20	0.350094
20	191101_19084_C_Djordjevic_9	cepr1-1, root, 14,8 mg FW, BL1	Analyte		11.168	871.37	200	11.084	23920.7		0.862459		1	10.1687	10.1687	14.8	0.687074
21	191101_19084_C_Djordjevic_10	cepr1-1, shoot, 20,2 mg FW, BL3	Analyte		11.179	891.71	200	11.076	49571.8		0.556019		3	5.14058	5.14058	20.2	0.254484
22	191101_19084_C_Djordjevic_11	No-0, root, 14,8 mg FW, BL1	Analyte		11.18	331.79	200	11.077	17978.4		0.567143		1	5.26946	5.26946	14.8	0.356045
23	191101_19084_C_Djordjevic_12	No-0, shoot, 21 mg FW, BL3	Analyte		11.171	1291.96	200	11.087	49194.1		0.720366		3	7.41132	7.41132	21	0.35292
24	191101_19084_C_Djordjevic_13	cepr1-1, root, 14,2 mg FW, BL1	Analyte		11.171	744.13	200	11.087	21159.4		0.847176		1	9.82856	9.82856	14.2	0.692152
25	191101_19084_C_Djordjevic_14	cepr1-1, shoot, 22,9 mg FW, BL3	Analyte		11.177	920.03	200	11.084	49547.1		0.569814		3	5.30089	5.30089	22.9	0.23148
26	191101_19084_C_Djordjevic_15	No-0, root, 20,5 mg FW, BL1	Analyte		11.177	392.08	200	11.084	27953.1		0.447974		1	4.04165	4.04165	20.5	0.197154
27	191101_19084_C_Djordjevic_16	No-0, shoot, 21 mg FW, BL3	Analyte		11.186	1204	200	11.084	45845		0.720365		3	7.4113	7.4113	21	0.352919
28	191101_19084_C_Djordjevic_17	No-0, root, 16,9 mg FW, BL1	Analyte		11.161	384.57	200	11.077	23035.5		0.523607		1	4.78275	4.78275	16.9	0.283003
29	191101_19084_C_Djordjevic_18	No-0, shoot, 20,9 mg FW, BL3	Analyte		11.171	926.77	200	11.077	50511.2		0.564615		3	5.23989	5.23989	20.9	0.250712
30	191101_19084_C_Djordjevic_19	cepr1-1, root, 7,4 mg FW, BL1	Analyte		11.168	310.86	200	11.084	21875.8		0.45363		1	4.09286	4.09286	7.4	0.553089
31	191101_19084_C_Djordjevic_20	cepr1-1, shoot, 18,3 mg FW, BL3	Analyte		11.17	1188.4	200	11.086	52962.7		0.652022		3	6.36537	6.36537	18.3	0.347835
32	191101_19084_C_Djordjevic_21	cepr1-3, root, 18,3 mg FW, BL1	Analyte		11.17	4053.43	200	11.086	54995.2		1.16853		1	20.0983	20.0983	18.3	1.09827
33	191101_19084_C_Djordjevic_22	cepr1-3, shoot, 23,8 mg FW, BL3	Analyte		11.168	1573.14	200	11.084	45986.9		0.835164		3	9.56923	9.56923	23.8	0.402068
34	191101_19084_C_Djordjevic_23	Col-0, root, 14,2 mg FW, BL2	Analyte		11.18	638.76	200	11.087	54726.7		0.368168		2	3.38381	3.38381	14.2	0.238296
35	191101_19084_C_Djordjevic_24	Col-0, shoot, 17,6 mg FW, BL3	Analyte		11.177	641.4	200	11.084	46928		0.436727		3	3.94172	3.94172	17.6	0.223961
36	191101_19084_C_Djordjevic_25	cepr1-3, root, 21 mg FW, BL2	Analyte		11.17	4368.99	200	11.086	56328		1.19069		2	21.1145	21.1145	21	1.00545
37	191101_19084_C_Djordjevic_26	cepr1-3, shoot, 23,2 mg FW, BL3	Analyte		11.177	1179.77	200	11.084	36163.4		0.814557		3	9.1402	9.1402	23.2	0.393974
38	191101_19084_C_Djordjevic_27	Col-0, root, 11,6 mg FW, BL2	Analyte		11.17	1229.14	200	11.077	69985.1		0.545625		2	5.02301	5.02301	11.6	0.433018
39	191101_19084_C_Djordjevic_28	Col-0, shoot, 22,3 mg FW, BL4	Analyte		11.17	1046.79	200	11.077	53980.8		0.588651		4	5.52788	5.52788	22.3	0.247887
40	191101_19084_C_Djordjevic_29	cepr1-3, root, 12,6 mg FW, BL2	Analyte		11.17	4586.59	200	11.077	63105.6		1.16245		2	19.8283	19.8283	12.6	1.57367
41	191101_19084_C_Djordjevic_30	cepr1-3, shoot, 15,9 mg FW, BL4	Analyte		11.167	1395.74	200	11.074	48268.8		0.762168		4	8.13408	8.13408	15.9	0.511577
42	191101_19084_C_Djordjevic_31	Col-0, root, 16,9 mg FW, BL2	Analyte		11.161	1342.17	200	11.077	59191.2		0.65658		2	6.43029	6.43029	16.9	0.38049
43	191101_19084_C_Djordjevic_32	Col-0, shoot, 17,1 mg FW, BL4	Analyte		11.159	555.39	200	11.075	48164.2		0.362903		4	3.34438	3.34438	17.1	0.195578
44	191101_19084_C_Djordjevic_33	cepr1-3, root, 19 mg FW, BL2	Analyte		11.161	6845.67	200	11.068	66526.9		1.31345		2	27.75	27.75	19	1.46053
45	191101_19084_C_Djordjevic_34	cepr1-3, shoot, 19,2 mg FW, BL4	Analyte		11.168	1793.36	200	11.075	50170.7		0.854247		4	9.9845	9.9845	19.2	0.520026
46	191101_19084_C_Djordjevic_35	Col-0, root, 16,9 mg FW, BL2	Analyte		11.171	1269.8	200	11.077	62379.2		0.609725		2	5.79339	5.79339	16.9	0.342804
47	191101_19084_C_Djordjevic_36	Col-0, shoot, 22,3 mg FW, BL4	Analyte		11.161	958.26	200	11.078	49415.5		0.58865		4	5.52788	5.52788	22.3	0.247887
48	191101_19084_C_Djordjevic_37	cepr1-3, root, 19,4 mg FW, BL2	Analyte		11.17	5673.41	200	11.077	53867.1		1.32355		2	28.3811	28.3811	19.4	1.46294
49	191101_19084_C_Djordjevic_38	cepr1-3, shoot, 18,3 mg FW, BL4	Analyte		11.161	1324.04	200	11.077	47826.2		0.743265		4	7.7989	7.7989	18.3	0.42617
50	191101_19084_C_Djordjevic_39	Col-0, root, 16,6 mg FW, BL2	Analyte		11.167	899.39	200	11.074	54159.2		0.521306		2	4.75831	4.75831	16.6	0.286645
51	191101_19084_C_Djordjevic_40	Col-0, shoot, 22,8 mg FW, BL4	Analyte		11.161	1094.28	200	11.067	50639.9		0.635666		4	6.13778	6.13778	22.8	0.269201
Compound 3: tZ9G (382>220)
Compound IS 3: D5-tZ9G (387>225)
	Name	Sample Text	Type	Std, Conc	RT	Area	IS Conc	IS RT	IS Area		LOG Res.	Log Conc.
1	191101_Cal_BR9G-1	Calibration_BR9G (0,01/10 fmol/10 uL) Inj,10uL	Standard	0.01			10	7.91	3638.74			-2	SLOPE
2	191101_Cal_BR9G-2	Calibration_BR9G (0,1/10 fmol/10 uL) Inj,10uL	Standard	0.1	7.974	27.75	10	7.884	4283.29		-1.18851	-1	1.0207
3	191101_Cal_BR9G-3	Calibration_BR9G (1/10 fmol/10 uL) Inj,10uL	Standard	1	7.986	273.3	10	7.884	3968.6		-0.161998	0
4	191101_Cal_BR9G-4	Calibration_BR9G (10/10 fmol/10 uL) Inj,10uL	Standard	10	7.987	2587.33	10	7.871	3307.54		0.893347	1	INTERC
5	191101_Cal_BR9G-5	Calibration_BR9G (100/10 fmol/10 uL) Inj,10uL	Standard	100	7.987	26687.6	10	7.884	3401.72		1.89461	2	-0.155875
6	191101_Cal_BR9G-6	Calibration_BR9G (1000/10 fmol/10 uL) Inj,10uL	Standard	1000	7.986	312261	10	7.884	4053.49		2.88669	3
													# Blank	fmol	fmol-bl	mg FW	pmol/g FW
7	191101_19084_C_Djordjevic_BL1	Sample blank 1	Blank				200	7.884	14687.6				1	0
8	191101_19084_C_Djordjevic_BL2	Sample blank 2	Blank				200	7.884	20912.2				2	0
9	191101_19084_C_Djordjevic_BL3	Sample blank 3	Blank				200	7.884	11805.2				3	0
10	191101_19084_C_Djordjevic_BL4	Sample blank 4	Blank				200	7.884	15635.4				4	0
11	191101_19084_C_Djordjevic_BL5	Sample blank 5 no IS	Blank				0
12	191101_19084_C_Djordjevic_1	cepr1-1, root, 15,6 mg FW, BL1	Analyte		7.987	880.29	200	7.884	7899.09		1.34808		1	29.7475	29.7475	15.6	1.90689
13	191101_19084_C_Djordjevic_2	cepr1-1, shoot, 18,8 mg FW, BL2	Analyte		7.986	1638.19	200	7.884	16602.8		1.29521		2	26.4032	26.4032	18.8	1.40443
14	191101_19084_C_Djordjevic_3	No-0, root, 25 mg FW, BL1	Analyte		7.974	1305.32	200	7.884	9958.72		1.41854		1	34.8728	34.8728	25	1.39491
15	191101_19084_C_Djordjevic_4	No-0, shoot, 17,2 mg FW, BL2	Analyte		7.987	2186.09	200	7.884	18218.4		1.38019		2	31.9822	31.9822	17.2	1.85943
16	191101_19084_C_Djordjevic_5	cepr1-1, root, 13,6 mg FW, BL1	Analyte		7.986	494.21	200	7.884	10114.7		0.989987		1	13.2624	13.2624	13.6	0.975176
17	191101_19084_C_Djordjevic_6	cepr1-1, shoot, 19,2 mg FW, BL3	Analyte		7.987	1889.36	200	7.872	17841.8		1.32591		3	28.2962	28.2962	19.2	1.47376
18	191101_19084_C_Djordjevic_7	No-0, root, 19,6 mg FW, BL1	Analyte		7.977	503.4	200	7.874	6871.26		1.16591		1	19.723	19.723	19.6	1.00628
19	191101_19084_C_Djordjevic_8	No-0, shoot, 20 mg FW, BL3	Analyte		7.986	4379.93	200	7.871	22468.8		1.59092		3	51.4474	51.4474	20	2.57237
20	191101_19084_C_Djordjevic_9	cepr1-1, root, 14,8 mg FW, BL1	Analyte		7.989	694.3	200	7.874	10815.4		1.10854		1	17.3287	17.3287	14.8	1.17086
21	191101_19084_C_Djordjevic_10	cepr1-1, shoot, 20,2 mg FW, BL3	Analyte		7.973	3127.32	200	7.871	21625.3		1.46124		3	38.3987	38.3987	20.2	1.90093
22	191101_19084_C_Djordjevic_11	No-0, root, 14,8 mg FW, BL1	Analyte		8	293.04	200	7.872	6493.26		0.955494		1	12.2695	12.2695	14.8	0.829023
23	191101_19084_C_Djordjevic_12	No-0, shoot, 21 mg FW, BL3	Analyte		7.986	3767.63	200	7.884	18451.1		1.61108		3	53.8411	53.8411	21	2.56386
24	191101_19084_C_Djordjevic_13	cepr1-1, root, 14,2 mg FW, BL1	Analyte		7.974	701.99	200	7.884	8788.83		1.20343		1	21.4652	21.4652	14.2	1.51164
25	191101_19084_C_Djordjevic_14	cepr1-1, shoot, 22,9 mg FW, BL3	Analyte		7.987	2916.12	200	7.884	18976.5		1.48762		3	40.7532	40.7532	22.9	1.77962
26	191101_19084_C_Djordjevic_15	No-0, root, 20,5 mg FW, BL1	Analyte		7.973	604.16	200	7.884	10502		1.06091		1	15.5635	15.5635	20.5	0.759196
27	191101_19084_C_Djordjevic_16	No-0, shoot, 21 mg FW, BL3	Analyte		7.99	3669.17	200	7.874	17969		1.61107		3	53.841	53.841	21	2.56386
28	191101_19084_C_Djordjevic_17	No-0, root, 16,9 mg FW, BL1	Analyte		7.974	768.15	200	7.871	8151.17		1.27526		1	25.2409	25.2409	16.9	1.49355
29	191101_19084_C_Djordjevic_18	No-0, shoot, 20,9 mg FW, BL3	Analyte		7.974	3354.21	200	7.871	22915.7		1.46649		3	38.8559	38.8559	20.9	1.85914
30	191101_19084_C_Djordjevic_19	cepr1-1, root, 7,4 mg FW, BL1	Analyte		7.987	250.35	200	7.872	7791.02		0.807983		1	8.79649	8.79649	7.4	1.18871
31	191101_19084_C_Djordjevic_20	cepr1-1, shoot, 18,3 mg FW, BL3	Analyte		7.986	2686.73	200	7.871	21099.6		1.40598		3	33.8983	33.8983	18.3	1.85236
32	191101_19084_C_Djordjevic_21	cepr1-3, root, 18,3 mg FW, BL1	Analyte		7.987	1471.29	200	7.872	19696.2		1.17434		1	20.1021	20.1021	18.3	1.09847
33	191101_19084_C_Djordjevic_22	cepr1-3, shoot, 23,8 mg FW, BL3	Analyte		7.988	5606.23	200	7.872	17471.7		1.80737		3	83.8347	83.8347	23.8	3.52247
34	191101_19084_C_Djordjevic_23	Col-0, root, 14,2 mg FW, BL2	Analyte		7.987	843.31	200	7.884	20568.2		0.913821		2	11.1687	11.1687	14.2	0.786525
35	191101_19084_C_Djordjevic_24	Col-0, shoot, 17,6 mg FW, BL3	Analyte		7.987	2663.42	200	7.884	17256.7		1.48951		3	40.9274	40.9274	17.6	2.32542
36	191101_19084_C_Djordjevic_25	cepr1-3, root, 21 mg FW, BL2	Analyte		7.986	2162.47	200	7.884	18816.1		1.36145		2	30.6586	30.6586	21	1.45993
37	191101_19084_C_Djordjevic_26	cepr1-3, shoot, 23,2 mg FW, BL3	Analyte		7.987	2532.59	200	7.872	10654.2		1.67707		3	62.4848	62.4848	23.2	2.69331
38	191101_19084_C_Djordjevic_27	Col-0, root, 11,6 mg FW, BL2	Analyte		7.986	1107	200	7.871	28803.6		0.885731		2	10.4829	10.4829	11.6	0.903696
39	191101_19084_C_Djordjevic_28	Col-0, shoot, 22,3 mg FW, BL4	Analyte		7.974	4458.52	200	7.871	23226.7		1.58423		4	50.6775	50.6775	22.3	2.27253
40	191101_19084_C_Djordjevic_29	cepr1-3, root, 12,6 mg FW, BL2	Analyte		7.974	2138.05	200	7.871	24091.2		1.24919		2	23.7995	23.7995	12.6	1.88885
41	191101_19084_C_Djordjevic_30	cepr1-3, shoot, 15,9 mg FW, BL4	Analyte		7.973	4151.99	200	7.871	16319.1		1.70659		4	66.7869	66.7869	15.9	4.20044
42	191101_19084_C_Djordjevic_31	Col-0, root, 16,9 mg FW, BL2	Analyte		7.974	1512.4	200	7.871	23081		1.11744		2	17.6804	17.6804	16.9	1.04618
43	191101_19084_C_Djordjevic_32	Col-0, shoot, 17,1 mg FW, BL4	Analyte		7.975	2651.6	200	7.872	16166.5		1.51592		4	43.4401	43.4401	17.1	2.54036
44	191101_19084_C_Djordjevic_33	cepr1-3, root, 19 mg FW, BL2	Analyte		7.974	3407.39	200	7.872	25351.4		1.42945		2	35.7414	35.7414	19	1.88113
45	191101_19084_C_Djordjevic_34	cepr1-3, shoot, 19,2 mg FW, BL4	Analyte		7.974	5488.05	200	7.871	18931.5		1.76326		4	75.8953	75.8953	19.2	3.95288
46	191101_19084_C_Djordjevic_35	Col-0, root, 16,9 mg FW, BL2	Analyte		7.987	1374.74	200	7.871	23239.2		1.07303		2	15.9948	15.9948	16.9	0.946439
47	191101_19084_C_Djordjevic_36	Col-0, shoot, 22,3 mg FW, BL4	Analyte		7.974	3583.28	200	7.872	18667.2		1.58423		4	50.6775	50.6775	22.3	2.27253
48	191101_19084_C_Djordjevic_37	cepr1-3, root, 19,4 mg FW, BL2	Analyte		7.973	2004.34	200	7.871	18575		1.33407		2	28.8224	28.8224	19.4	1.48569
49	191101_19084_C_Djordjevic_38	cepr1-3, shoot, 18,3 mg FW, BL4	Analyte		7.974	4282.44	200	7.871	17765.5		1.68314		4	63.3462	63.3462	18.3	3.46154
50	191101_19084_C_Djordjevic_39	Col-0, root, 16,6 mg FW, BL2	Analyte		7.976	960.3	200	7.874	19211.2		0.999883		2	13.5618	13.5618	16.6	0.816976
51	191101_19084_C_Djordjevic_40	Col-0, shoot, 22,8 mg FW, BL4	Analyte		7.974	5324.35	200	7.871	21059.8		1.70384		4	66.3743	66.3743	22.8	2.91115
Compound 4: cZ (220>136)
Compound IS 4: 13C5-cZ (220>141)
	Name	Sample Text	Type	Std, Conc	RT	Area	IS Conc	IS RT	IS Area		LOG Res.	Log Conc.
1	191101_Cal_BR9G-1	Calibration_BR9G (0,01/10 fmol/10 uL) Inj,10uL	Standard	0.01			10	9.55	84243			-2	SLOPE
2	191101_Cal_BR9G-2	Calibration_BR9G (0,1/10 fmol/10 uL) Inj,10uL	Standard	0.1		0	10	9.527	99099.8			-1	1.00877
3	191101_Cal_BR9G-3	Calibration_BR9G (1/10 fmol/10 uL) Inj,10uL	Standard	1	9.54	3620.18	10	9.527	95246.7		-0.42012	0
4	191101_Cal_BR9G-4	Calibration_BR9G (10/10 fmol/10 uL) Inj,10uL	Standard	10	9.538	38384	10	9.525	90207.4		0.628908	1	INTERC
5	191101_Cal_BR9G-5	Calibration_BR9G (100/10 fmol/10 uL) Inj,10uL	Standard	100	9.537	368932	10	9.524	91539.2		1.60534	2	-0.405384
6	191101_Cal_BR9G-6	Calibration_BR9G (1000/10 fmol/10 uL) Inj,10uL	Standard	1000	9.537	4605201	10	9.524	111240		2.61699	3
													# Blank	fmol	fmol-bl	mg FW	pmol/g FW
7	191101_19084_C_Djordjevic_BL1	Sample blank 1	Blank		9.473	1104.33	200	9.525	287355		-0.11429		1	1.9434
8	191101_19084_C_Djordjevic_BL2	Sample blank 2	Blank		9.473	605.13	200	9.524	365603		-0.480131		2	0.843147
9	191101_19084_C_Djordjevic_BL3	Sample blank 3	Blank				200	9.524	274689				3	0
10	191101_19084_C_Djordjevic_BL4	Sample blank 4	Blank				200	9.524	419965				4	0
11	191101_19084_C_Djordjevic_BL5	Sample blank 5 no IS	Blank				0
12	191101_19084_C_Djordjevic_1	cepr1-1, root, 15,6 mg FW, BL1	Analyte		9.486	11713.5	200	9.525	124106		1.27592		1	46.4176	44.4742	15.6	2.85091
13	191101_19084_C_Djordjevic_2	cepr1-1, shoot, 18,8 mg FW, BL2	Analyte		9.537	2556.15	200	9.524	382570		0.125906		2	3.36255	2.5194	18.8	0.134011
14	191101_19084_C_Djordjevic_3	No-0, root, 25 mg FW, BL1	Analyte		9.473	13410.1	200	9.524	164535		1.2122		1	40.1344	38.191	25	1.52764
15	191101_19084_C_Djordjevic_4	No-0, shoot, 17,2 mg FW, BL2	Analyte		9.526	2696.8	200	9.513	376736		0.155841		2	3.60034	2.75719	17.2	0.160302
16	191101_19084_C_Djordjevic_5	cepr1-1, root, 13,6 mg FW, BL1	Analyte		9.46	8241.06	200	9.524	127369		1.11195		1	31.9253	29.9819	13.6	2.20455
17	191101_19084_C_Djordjevic_6	cepr1-1, shoot, 19,2 mg FW, BL3	Analyte		9.525	2528.11	200	9.512	330959		0.184052		3	3.8398	3.8398	19.2	0.19999
18	191101_19084_C_Djordjevic_7	No-0, root, 19,6 mg FW, BL1	Analyte		9.491	15388.2	200	9.517	139777		1.34278		1	54.0704	52.127	19.6	2.65954
19	191101_19084_C_Djordjevic_8	No-0, shoot, 20 mg FW, BL3	Analyte		9.524	2392.61	200	9.511	358292		0.125665		3	3.3607	3.3607	20	0.168035
20	191101_19084_C_Djordjevic_9	cepr1-1, root, 14,8 mg FW, BL1	Analyte		9.517	16541.7	200	9.517	135681		1.38709		1	59.8253	57.8819	14.8	3.91094
21	191101_19084_C_Djordjevic_10	cepr1-1, shoot, 20,2 mg FW, BL3	Analyte		9.524	2754.87	200	9.511	380683		0.160568		3	3.63939	3.63939	20.2	0.180168
22	191101_19084_C_Djordjevic_11	No-0, root, 14,8 mg FW, BL1	Analyte		9.525	8880.36	200	9.512	125570		1.15057		1	34.8677	32.9243	14.8	2.22462
23	191101_19084_C_Djordjevic_12	No-0, shoot, 21 mg FW, BL3	Analyte		9.538	3152.38	200	9.512	374878		0.225778		3	4.2235	4.2235	21	0.201119
24	191101_19084_C_Djordjevic_13	cepr1-1, root, 14,2 mg FW, BL1	Analyte		9.538	5927.74	200	9.512	105122		1.05222		1	27.8567	25.9133	14.2	1.82488
25	191101_19084_C_Djordjevic_14	cepr1-1, shoot, 22,9 mg FW, BL3	Analyte		9.527	2785.83	200	9.514	367605		0.180604		3	3.8097	3.8097	22.9	0.166362
26	191101_19084_C_Djordjevic_15	No-0, root, 20,5 mg FW, BL1	Analyte		9.527	14014.1	200	9.514	187831		1.17383		1	36.7684	34.825	20.5	1.69878
27	191101_19084_C_Djordjevic_16	No-0, shoot, 21 mg FW, BL3	Analyte		9.531	3006.04	200	9.518	357475		0.225779		3	4.2235	4.2235	21	0.201119
28	191101_19084_C_Djordjevic_17	No-0, root, 16,9 mg FW, BL1	Analyte		9.524	8230.19	200	9.511	158417		1.01664		1	25.6834	23.74	16.9	1.40473
29	191101_19084_C_Djordjevic_18	No-0, shoot, 20,9 mg FW, BL3	Analyte		9.524	3179.24	200	9.512	375944		0.228231		3	4.24721	4.24721	20.9	0.203216
30	191101_19084_C_Djordjevic_19	cepr1-1, root, 7,4 mg FW, BL1	Analyte		9.527	5187.4	200	9.514	159046		0.814458		1	16.1894	14.246	7.4	1.92514
31	191101_19084_C_Djordjevic_20	cepr1-1, shoot, 18,3 mg FW, BL3	Analyte		9.524	3460.48	200	9.512	413939		0.22323		3	4.199	4.199	18.3	0.229453
32	191101_19084_C_Djordjevic_21	cepr1-3, root, 18,3 mg FW, BL1	Analyte		9.525	12151.9	200	9.512	420388		0.762025		1	14.3633	12.4199	18.3	0.678683
33	191101_19084_C_Djordjevic_22	cepr1-3, shoot, 23,8 mg FW, BL3	Analyte		9.528	2740.67	200	9.515	363125		0.17883		3	3.79431	3.79431	23.8	0.159425
34	191101_19084_C_Djordjevic_23	Col-0, root, 14,2 mg FW, BL2	Analyte		9.46	18307.9	200	9.524	376743		0.987623		2	24.0375	23.1944	14.2	1.63341
35	191101_19084_C_Djordjevic_24	Col-0, shoot, 17,6 mg FW, BL3	Analyte		9.527	2185	200	9.514	384313		0.0557967		3	2.86529	2.86529	17.6	0.162801
36	191101_19084_C_Djordjevic_25	cepr1-3, root, 21 mg FW, BL2	Analyte		9.46	10433.1	200	9.512	377635		0.74237		2	13.7331	12.89	21	0.613809
37	191101_19084_C_Djordjevic_26	cepr1-3, shoot, 23,2 mg FW, BL3	Analyte		9.525	1626.41	200	9.512	223562		0.162861		3	3.6585	3.6585	23.2	0.157694
38	191101_19084_C_Djordjevic_27	Col-0, root, 11,6 mg FW, BL2	Analyte		9.473	14813.7	200	9.512	391349		0.87913		2	18.7647	17.9215	11.6	1.54496
39	191101_19084_C_Djordjevic_28	Col-0, shoot, 22,3 mg FW, BL4	Analyte		9.524	3067.89	200	9.511	391551		0.195081		4	3.9377	3.9377	22.3	0.176578
40	191101_19084_C_Djordjevic_29	cepr1-3, root, 12,6 mg FW, BL2	Analyte		9.525	11478.6	200	9.512	420241		0.73742		2	13.5789	12.7357	12.6	1.01077
41	191101_19084_C_Djordjevic_30	cepr1-3, shoot, 15,9 mg FW, BL4	Analyte		9.525	2127.71	200	9.512	357336		0.0758651		4	2.9996	2.9996	15.9	0.188654
42	191101_19084_C_Djordjevic_31	Col-0, root, 16,9 mg FW, BL2	Analyte		9.512	11132.5	200	9.512	422135		0.722171		2	13.1143	12.2712	16.9	0.726106
43	191101_19084_C_Djordjevic_32	Col-0, shoot, 17,1 mg FW, BL4	Analyte		9.515	3246.07	200	9.502	373001		0.240678		4	4.3696	4.3696	17.1	0.255532
44	191101_19084_C_Djordjevic_33	cepr1-3, root, 19 mg FW, BL2	Analyte		9.525	11381.6	200	9.499	408726		0.745802		2	13.8412	12.998	19	0.684106
45	191101_19084_C_Djordjevic_34	cepr1-3, shoot, 19,2 mg FW, BL4	Analyte		9.526	1988.57	200	9.513	378626		0.0213609		4	2.6487	2.6487	19.2	0.137953
46	191101_19084_C_Djordjevic_35	Col-0, root, 16,9 mg FW, BL2	Analyte		9.512	21629.5	200	9.512	411806		1.02138		2	25.9631	25.12	16.9	1.48639
47	191101_19084_C_Djordjevic_36	Col-0, shoot, 22,3 mg FW, BL4	Analyte		9.525	2988.22	200	9.512	381382		0.195082		4	3.9377	3.9377	22.3	0.176579
48	191101_19084_C_Djordjevic_37	cepr1-3, root, 19,4 mg FW, BL2	Analyte		9.512	14907.2	200	9.512	368132		0.908422		2	20.0621	19.219	19.4	0.99067
49	191101_19084_C_Djordjevic_38	cepr1-3, shoot, 18,3 mg FW, BL4	Analyte		9.524	1934.96	200	9.512	387994		-0.0011234		4	2.51619	2.51619	18.3	0.137497
50	191101_19084_C_Djordjevic_39	Col-0, root, 16,6 mg FW, BL2	Analyte		9.517	10746.9	200	9.504	389604		0.74169		2	13.7118	12.8687	16.6	0.775223
51	191101_19084_C_Djordjevic_40	Col-0, shoot, 22,8 mg FW, BL4	Analyte		9.524	2729.11	200	9.498	334373		0.21282		4	4.10041	4.10041	22.8	0.179842
Compound 5: cZR (352>220)
Compound IS 2: D5-tZR (357>225)
	Name	Sample Text	Type	Std, Conc	RT	Area	IS Conc	IS RT	IS Area		LOG Res.	Log Conc.
1	191101_Cal_BR9G-1	Calibration_BR9G (0,01/10 fmol/10 uL) Inj,10uL	Standard	0.01			10	11.114	10429			-2	SLOPE
2	191101_Cal_BR9G-2	Calibration_BR9G (0,1/10 fmol/10 uL) Inj,10uL	Standard	0.1	11.736	209.66	10	11.093	12205.7		-0.765049	-1	0.989955
3	191101_Cal_BR9G-3	Calibration_BR9G (1/10 fmol/10 uL) Inj,10uL	Standard	1	11.737	1822.78	10	11.093	11472.5		0.201077	0
4	191101_Cal_BR9G-4	Calibration_BR9G (10/10 fmol/10 uL) Inj,10uL	Standard	10	11.739	16804	10	11.087	9479.98		1.2486	1	INTERC
5	191101_Cal_BR9G-5	Calibration_BR9G (100/10 fmol/10 uL) Inj,10uL	Standard	100	11.739	163321	10	11.086	10222.9		2.20347	2	0.224371
6	191101_Cal_BR9G-6	Calibration_BR9G (1000/10 fmol/10 uL) Inj,10uL	Standard	1000	11.739	1.77088e+06	10	11.087	11605.3		3.18353	3
													# Blank	fmol	fmol-bl	mg FW	pmol/g FW
7	191101_19084_C_Djordjevic_BL1	Sample blank 1	Blank				200	11.086	45703.7				1	0
8	191101_19084_C_Djordjevic_BL2	Sample blank 2	Blank				200	11.086	59306				2	0
9	191101_19084_C_Djordjevic_BL3	Sample blank 3	Blank				200	11.087	35482.8				3	0
10	191101_19084_C_Djordjevic_BL4	Sample blank 4	Blank				200	11.086	51583.3				4	0
11	191101_19084_C_Djordjevic_BL5	Sample blank 5 no IS	Blank				0
12	191101_19084_C_Djordjevic_1	cepr1-1, root, 15,6 mg FW, BL1	Analyte		11.739	2775.91	200	11.086	18759.5		1.47121		1	18.1758	18.1758	15.6	1.16512
13	191101_19084_C_Djordjevic_2	cepr1-1, shoot, 18,8 mg FW, BL2	Analyte		11.729	1263.95	200	11.086	46415.6		0.736096		2	3.28789	3.28789	18.8	0.174888
14	191101_19084_C_Djordjevic_3	No-0, root, 25 mg FW, BL1	Analyte		11.73	4782.83	200	11.086	24198.9		1.59692		1	24.3486	24.3486	25	0.973944
15	191101_19084_C_Djordjevic_4	No-0, shoot, 17,2 mg FW, BL2	Analyte		11.727	1544.78	200	11.083	45111.5		0.83561		2	4.1442	4.1442	17.2	0.240942
16	191101_19084_C_Djordjevic_5	cepr1-1, root, 13,6 mg FW, BL1	Analyte		11.729	4161.24	200	11.086	20841		1.60133		1	24.6	24.6	13.6	1.80882
17	191101_19084_C_Djordjevic_6	cepr1-1, shoot, 19,2 mg FW, BL3	Analyte		11.731	1214.83	200	11.087	40189.9		0.781429		3	3.6535	3.6535	19.2	0.190287
18	191101_19084_C_Djordjevic_7	No-0, root, 19,6 mg FW, BL1	Analyte		11.727	2170.8	200	11.075	19659.1		1.34409		1	13.5231	13.5231	19.6	0.689954
19	191101_19084_C_Djordjevic_8	No-0, shoot, 20 mg FW, BL3	Analyte		11.72	3609.85	200	11.086	49546.1		1.16351		3	8.88519	8.88519	20	0.44426
20	191101_19084_C_Djordjevic_9	cepr1-1, root, 14,8 mg FW, BL1	Analyte		11.727	4008.08	200	11.084	23920.7		1.52519		1	20.6073	20.6073	14.8	1.39238
21	191101_19084_C_Djordjevic_10	cepr1-1, shoot, 20,2 mg FW, BL3	Analyte		11.73	1985.8	200	11.076	49571.8		0.903731		3	4.85571	4.85571	20.2	0.240382
22	191101_19084_C_Djordjevic_11	No-0, root, 14,8 mg FW, BL1	Analyte		11.73	2637.03	200	11.077	17978.4		1.46739		1	18.0151	18.0151	14.8	1.21723
23	191101_19084_C_Djordjevic_12	No-0, shoot, 21 mg FW, BL3	Analyte		11.73	3494.58	200	11.087	49194.1		1.15251		3	8.6608	8.6608	21	0.412419
24	191101_19084_C_Djordjevic_13	cepr1-1, root, 14,2 mg FW, BL1	Analyte		11.73	2061.55	200	11.087	21159.4		1.28972		1	11.9168	11.9168	14.2	0.83921
25	191101_19084_C_Djordjevic_14	cepr1-1, shoot, 22,9 mg FW, BL3	Analyte		11.727	2030.04	200	11.084	49547.1		0.913517		3	4.9675	4.9675	22.9	0.216921
26	191101_19084_C_Djordjevic_15	No-0, root, 20,5 mg FW, BL1	Analyte		11.728	2905.94	200	11.084	27953.1		1.31789		1	12.7236	12.7236	20.5	0.620663
27	191101_19084_C_Djordjevic_16	No-0, shoot, 21 mg FW, BL3	Analyte		11.727	3256.67	200	11.084	45845		1.15251		3	8.6608	8.6608	21	0.412419
28	191101_19084_C_Djordjevic_17	No-0, root, 16,9 mg FW, BL1	Analyte		11.73	1942.69	200	11.077	23035.5		1.22704		1	10.3	10.3	16.9	0.609468
29	191101_19084_C_Djordjevic_18	No-0, shoot, 20,9 mg FW, BL3	Analyte		11.73	2480.14	200	11.077	50511.2		0.992119		3	5.964	5.964	20.9	0.285359
30	191101_19084_C_Djordjevic_19	cepr1-1, root, 7,4 mg FW, BL1	Analyte		11.727	1194.23	200	11.084	21875.8		1.03815		1	6.63802	6.63802	7.4	0.89703
31	191101_19084_C_Djordjevic_20	cepr1-1, shoot, 18,3 mg FW, BL3	Analyte		11.729	1879.17	200	11.086	52962.7		0.851026		3	4.29549	4.29549	18.3	0.234726
32	191101_19084_C_Djordjevic_21	cepr1-3, root, 18,3 mg FW, BL1	Analyte		11.73	2676.74	200	11.086	54995.2		0.988311		1	5.91141	5.91141	18.3	0.323028
33	191101_19084_C_Djordjevic_22	cepr1-3, shoot, 23,8 mg FW, BL3	Analyte		11.728	2348.42	200	11.084	45986.9		1.00917		3	6.20531	6.20531	23.8	0.260727
34	191101_19084_C_Djordjevic_23	Col-0, root, 14,2 mg FW, BL2	Analyte		11.73	2797.54	200	11.087	54726.7		1.00961		2	6.21159	6.21159	14.2	0.437436
35	191101_19084_C_Djordjevic_24	Col-0, shoot, 17,6 mg FW, BL3	Analyte		11.727	893.53	200	11.084	46928		0.580707		3	2.29061	2.29061	17.6	0.130148
36	191101_19084_C_Djordjevic_25	cepr1-3, root, 21 mg FW, BL2	Analyte		11.73	2997.96	200	11.086	56328		1.02713		2	6.47001	6.47001	21	0.308096
37	191101_19084_C_Djordjevic_26	cepr1-3, shoot, 23,2 mg FW, BL3	Analyte		11.718	1744.71	200	11.084	36163.4		0.984483		3	5.85901	5.85901	23.2	0.252544
38	191101_19084_C_Djordjevic_27	Col-0, root, 11,6 mg FW, BL2	Analyte		11.73	5353.23	200	11.077	69985.1		1.18464		2	9.3328	9.3328	11.6	0.804552
39	191101_19084_C_Djordjevic_28	Col-0, shoot, 22,3 mg FW, BL4	Analyte		11.72	2272.69	200	11.077	53980.8		0.925331		4	5.1059	5.1059	22.3	0.228964
40	191101_19084_C_Djordjevic_29	cepr1-3, root, 12,6 mg FW, BL2	Analyte		11.72	2693.85	200	11.077	63105.6		0.931335		2	5.1777	5.1777	12.6	0.410929
41	191101_19084_C_Djordjevic_30	cepr1-3, shoot, 15,9 mg FW, BL4	Analyte		11.727	1759.95	200	11.074	48268.8		0.862864		4	4.41541	4.41541	15.9	0.277699
42	191101_19084_C_Djordjevic_31	Col-0, root, 16,9 mg FW, BL2	Analyte		11.721	3921.9	200	11.077	59191.2		1.12227		2	8.07251	8.07251	16.9	0.477663
43	191101_19084_C_Djordjevic_32	Col-0, shoot, 17,1 mg FW, BL4	Analyte		11.727	1076.14	200	11.075	48164.2		0.650174		4	2.6923	2.6923	17.1	0.157444
44	191101_19084_C_Djordjevic_33	cepr1-3, root, 19 mg FW, BL2	Analyte		11.721	5016.58	200	11.068	66526.9		1.17844		2	9.19919	9.19919	19	0.484168
45	191101_19084_C_Djordjevic_34	cepr1-3, shoot, 19,2 mg FW, BL4	Analyte		11.718	1278.07	200	11.075	50170.7		0.707135		4	3.0737	3.0737	19.2	0.160089
46	191101_19084_C_Djordjevic_35	Col-0, root, 16,9 mg FW, BL2	Analyte		11.721	3392.55	200	11.077	62379.2		1.03652		2	6.6128	6.6128	16.9	0.39129
47	191101_19084_C_Djordjevic_36	Col-0, shoot, 22,3 mg FW, BL4	Analyte		11.722	2080.49	200	11.078	49415.5		0.925332		4	5.10591	5.10591	22.3	0.228965
48	191101_19084_C_Djordjevic_37	cepr1-3, root, 19,4 mg FW, BL2	Analyte		11.72	3853.47	200	11.077	53867.1		1.15556		2	8.72239	8.72239	19.4	0.449608
49	191101_19084_C_Djordjevic_38	cepr1-3, shoot, 18,3 mg FW, BL4	Analyte		11.72	1425.17	200	11.077	47826.2		0.775231		4	3.60121	3.60121	18.3	0.196788
50	191101_19084_C_Djordjevic_39	Col-0, root, 16,6 mg FW, BL2	Analyte		11.717	3093.97	200	11.074	54159.2		1.05787		2	6.9496	6.9496	16.6	0.41865
51	191101_19084_C_Djordjevic_40	Col-0, shoot, 22,8 mg FW, BL4	Analyte		11.72	2656.53	200	11.067	50639.9		1.02085		4	6.3762	6.3762	22.8	0.279658
Compound 6: cZ9G (382>220)
Compound IS 3: D5-tZ9G (387>225)
	Name	Sample Text	Type	Std, Conc	RT	Area	IS Conc	IS RT	IS Area		LOG Res.	Log Conc.
1	191101_Cal_BR9G-1	Calibration_BR9G (0,01/10 fmol/10 uL) Inj,10uL	Standard	0.01			10	7.91	3638.74			-2	SLOPE
2	191101_Cal_BR9G-2	Calibration_BR9G (0,1/10 fmol/10 uL) Inj,10uL	Standard	0.1	8.59	200.18	10	7.884	4283.29		-0.330357	-1	0.97692
3	191101_Cal_BR9G-3	Calibration_BR9G (1/10 fmol/10 uL) Inj,10uL	Standard	1	8.59	1682.56	10	7.884	3968.6		0.627333	0
4	191101_Cal_BR9G-4	Calibration_BR9G (10/10 fmol/10 uL) Inj,10uL	Standard	10	8.589	14946.1	10	7.871	3307.54		1.65502	1	INTERC
5	191101_Cal_BR9G-5	Calibration_BR9G (100/10 fmol/10 uL) Inj,10uL	Standard	100	8.589	146109	10	7.884	3401.72		2.63298	2	0.65036
6	191101_Cal_BR9G-6	Calibration_BR9G (1000/10 fmol/10 uL) Inj,10uL	Standard	1000	8.576	1.44294e+06	10	7.884	4053.49		3.55142	3
													# Blank	fmol	fmol-bl	mg FW	pmol/g FW
7	191101_19084_C_Djordjevic_BL1	Sample blank 1	Blank				200	7.884	14687.6				1	0
8	191101_19084_C_Djordjevic_BL2	Sample blank 2	Blank				200	7.884	20912.2				2	0
9	191101_19084_C_Djordjevic_BL3	Sample blank 3	Blank				200	7.884	11805.2				3	0
10	191101_19084_C_Djordjevic_BL4	Sample blank 4	Blank				200	7.884	15635.4				4	0
11	191101_19084_C_Djordjevic_BL5	Sample blank 5 no IS	Blank				0
12	191101_19084_C_Djordjevic_1	cepr1-1, root, 15,6 mg FW, BL1	Analyte		8.589	2303.91	200	7.884	7899.09		1.76592		1	13.8648	13.8648	15.6	0.888771
13	191101_19084_C_Djordjevic_2	cepr1-1, shoot, 18,8 mg FW, BL2	Analyte		8.589	3776.61	200	7.884	16602.8		1.65795		2	10.7497	10.7497	18.8	0.571792
14	191101_19084_C_Djordjevic_3	No-0, root, 25 mg FW, BL1	Analyte		8.589	4909.84	200	7.884	9958.72		1.99389		1	23.7288	23.7288	25	0.949152
15	191101_19084_C_Djordjevic_4	No-0, shoot, 17,2 mg FW, BL2	Analyte		8.576	3367.55	200	7.884	18218.4		1.56783		2	8.69261	8.69261	17.2	0.505384
16	191101_19084_C_Djordjevic_5	cepr1-1, root, 13,6 mg FW, BL1	Analyte		8.589	1986.23	200	7.884	10114.7		1.59411		1	9.24788	9.24788	13.6	0.679991
17	191101_19084_C_Djordjevic_6	cepr1-1, shoot, 19,2 mg FW, BL3	Analyte		8.576	3014.69	200	7.872	17841.8		1.52883		3	7.9292	7.9292	19.2	0.412979
18	191101_19084_C_Djordjevic_7	No-0, root, 19,6 mg FW, BL1	Analyte		8.58	3219.63	200	7.874	6871.26		1.9718		1	22.5247	22.5247	19.6	1.14922
19	191101_19084_C_Djordjevic_8	No-0, shoot, 20 mg FW, BL3	Analyte		8.576	3344.29	200	7.871	22468.8		1.47375		3	6.96381	6.96381	20	0.348191
20	191101_19084_C_Djordjevic_9	cepr1-1, root, 14,8 mg FW, BL1	Analyte		8.579	2076	200	7.874	10815.4		1.58422		1	9.03482	9.03482	14.8	0.610461
21	191101_19084_C_Djordjevic_10	cepr1-1, shoot, 20,2 mg FW, BL3	Analyte		8.576	4205.62	200	7.871	21625.3		1.5899		3	9.15661	9.15661	20.2	0.453298
22	191101_19084_C_Djordjevic_11	No-0, root, 14,8 mg FW, BL1	Analyte		8.576	2127.66	200	7.872	6493.26		1.81647		1	15.6192	15.6192	14.8	1.05535
23	191101_19084_C_Djordjevic_12	No-0, shoot, 21 mg FW, BL3	Analyte		8.576	3182.01	200	7.884	18451.1		1.53771		3	8.0968	8.0968	21	0.385562
24	191101_19084_C_Djordjevic_13	cepr1-1, root, 14,2 mg FW, BL1	Analyte		8.589	1796.46	200	7.884	8788.83		1.61152		1	9.63529	9.63529	14.2	0.678541
25	191101_19084_C_Djordjevic_14	cepr1-1, shoot, 22,9 mg FW, BL3	Analyte		8.577	4151.79	200	7.884	18976.5		1.64105		3	10.3299	10.3299	22.9	0.451087
26	191101_19084_C_Djordjevic_15	No-0, root, 20,5 mg FW, BL1	Analyte		8.577	4919.3	200	7.884	10502		1.97166		1	22.5175	22.5175	20.5	1.09841
27	191101_19084_C_Djordjevic_16	No-0, shoot, 21 mg FW, BL3	Analyte		8.581	3098.86	200	7.874	17969		1.53771		3	8.0968	8.0968	21	0.385562
28	191101_19084_C_Djordjevic_17	No-0, root, 16,9 mg FW, BL1	Analyte		8.576	3373.82	200	7.871	8151.17		1.91793		1	19.839	19.839	16.9	1.1739
29	191101_19084_C_Djordjevic_18	No-0, shoot, 20,9 mg FW, BL3	Analyte		8.576	3469.59	200	7.871	22915.7		1.48117		3	7.08669	7.08669	20.9	0.339076
30	191101_19084_C_Djordjevic_19	cepr1-1, root, 7,4 mg FW, BL1	Analyte		8.577	1402.95	200	7.872	7791.02		1.55648		1	8.46303	8.46303	7.4	1.14365
31	191101_19084_C_Djordjevic_20	cepr1-1, shoot, 18,3 mg FW, BL3	Analyte		8.576	4243.85	200	7.871	21099.6		1.60452		3	9.4776	9.4776	18.3	0.517902
32	191101_19084_C_Djordjevic_21	cepr1-3, root, 18,3 mg FW, BL1	Analyte		8.577	4184.44	200	7.872	19696.2		1.62828		1	10.0237	10.0237	18.3	0.547744
33	191101_19084_C_Djordjevic_22	cepr1-3, shoot, 23,8 mg FW, BL3	Analyte		8.578	3403.73	200	7.872	17471.7		1.59065		3	9.17289	9.17289	23.8	0.385416
34	191101_19084_C_Djordjevic_23	Col-0, root, 14,2 mg FW, BL2	Analyte		8.589	3308.28	200	7.884	20568.2		1.50744		2	7.53921	7.53921	14.2	0.53093
35	191101_19084_C_Djordjevic_24	Col-0, shoot, 17,6 mg FW, BL3	Analyte		8.577	2735.79	200	7.884	17256.7		1.50115		3	7.42839	7.42839	17.6	0.422068
36	191101_19084_C_Djordjevic_25	cepr1-3, root, 21 mg FW, BL2	Analyte		8.589	4502.65	200	7.884	18816.1		1.67997		2	11.3223	11.3223	21	0.539157
37	191101_19084_C_Djordjevic_26	cepr1-3, shoot, 23,2 mg FW, BL3	Analyte		8.577	2768.17	200	7.872	10654.2		1.7157		3	12.3172	12.3172	23.2	0.530914
38	191101_19084_C_Djordjevic_27	Col-0, root, 11,6 mg FW, BL2	Analyte		8.576	2884.23	200	7.871	28803.6		1.30161		2	4.6413	4.6413	11.6	0.400112
39	191101_19084_C_Djordjevic_28	Col-0, shoot, 22,3 mg FW, BL4	Analyte		8.576	3557.79	200	7.871	23226.7		1.48622		4	7.17151	7.17151	22.3	0.321592
40	191101_19084_C_Djordjevic_29	cepr1-3, root, 12,6 mg FW, BL2	Analyte		8.576	3481.94	200	7.871	24091.2		1.46099		2	6.7575	6.7575	12.6	0.536309
41	191101_19084_C_Djordjevic_30	cepr1-3, shoot, 15,9 mg FW, BL4	Analyte		8.576	2692.46	200	7.871	16319.1		1.51848		4	7.73809	7.73809	15.9	0.486672
42	191101_19084_C_Djordjevic_31	Col-0, root, 16,9 mg FW, BL2	Analyte		8.576	3893.89	200	7.871	23081		1.52816		2	7.9166	7.9166	16.9	0.468438
43	191101_19084_C_Djordjevic_32	Col-0, shoot, 17,1 mg FW, BL4	Analyte		8.566	1934.44	200	7.872	16166.5		1.37897		4	5.56961	5.56961	17.1	0.325708
44	191101_19084_C_Djordjevic_33	cepr1-3, root, 19 mg FW, BL2	Analyte		8.563	4124.75	200	7.872	25351.4		1.51243		2	7.62839	7.62839	19	0.401494
45	191101_19084_C_Djordjevic_34	cepr1-3, shoot, 19,2 mg FW, BL4	Analyte		8.576	2458.69	200	7.871	18931.5		1.41455		4	6.05681	6.05681	19.2	0.315459
46	191101_19084_C_Djordjevic_35	Col-0, root, 16,9 mg FW, BL2	Analyte		8.576	4567.11	200	7.871	23239.2		1.59445		2	9.25539	9.25539	16.9	0.547656
47	191101_19084_C_Djordjevic_36	Col-0, shoot, 22,3 mg FW, BL4	Analyte		8.576	2859.37	200	7.872	18667.2		1.48622		4	7.17151	7.17151	22.3	0.321592
48	191101_19084_C_Djordjevic_37	cepr1-3, root, 19,4 mg FW, BL2	Analyte		8.576	4120.44	200	7.871	18575		1.64705		2	10.4769	10.4769	19.4	0.540047
49	191101_19084_C_Djordjevic_38	cepr1-3, shoot, 18,3 mg FW, BL4	Analyte		8.576	2119.92	200	7.871	17765.5		1.37777		4	5.5539	5.5539	18.3	0.303492
50	191101_19084_C_Djordjevic_39	Col-0, root, 16,6 mg FW, BL2	Analyte		8.579	3723.56	200	7.874	19211.2		1.58843		2	9.1251	9.1251	16.6	0.549705
51	191101_19084_C_Djordjevic_40	Col-0, shoot, 22,8 mg FW, BL4	Analyte		8.576	3333.52	200	7.871	21059.8		1.50048		4	7.41659	7.41659	22.8	0.325289
Compound 7: DHZ (222>136)
Compound IS 5: D3-DHZ (225>136)
	Name	Sample Text	Type	Std, Conc	RT	Area	IS Conc	IS RT	IS Area		LOG Res.	Log Conc.
1	191101_Cal_BR9G-1	Calibration_BR9G (0,01/10 fmol/10 uL) Inj,10uL	Standard	0.01			10	9.115	35748.7			-2	SLOPE
2	191101_Cal_BR9G-2	Calibration_BR9G (0,1/10 fmol/10 uL) Inj,10uL	Standard	0.1		0	10	9.091	40629.4			-1	1.00287
3	191101_Cal_BR9G-3	Calibration_BR9G (1/10 fmol/10 uL) Inj,10uL	Standard	1	9.18	2121	10	9.09	39880.5		-0.27422	0
4	191101_Cal_BR9G-4	Calibration_BR9G (10/10 fmol/10 uL) Inj,10uL	Standard	10	9.178	19143.5	10	9.089	38092.3		0.701184	1	INTERC
5	191101_Cal_BR9G-5	Calibration_BR9G (100/10 fmol/10 uL) Inj,10uL	Standard	100	9.178	200198	10	9.089	37880.6		1.72304	2	-0.28479
6	191101_Cal_BR9G-6	Calibration_BR9G (1000/10 fmol/10 uL) Inj,10uL	Standard	1000	9.178	2.52835e+06	10	9.089	47289.6		2.72807	3
													# Blank	fmol	fmol-bl	mg FW	pmol/g FW
7	191101_19084_C_Djordjevic_BL1	Sample blank 1	Blank				200	9.089	137277				1	0
8	191101_19084_C_Djordjevic_BL2	Sample blank 2	Blank				200	9.089	195523				2	0
9	191101_19084_C_Djordjevic_BL3	Sample blank 3	Blank				200	9.088	125228				3	0
10	191101_19084_C_Djordjevic_BL4	Sample blank 4	Blank				200	9.076	192347				4	0
11	191101_19084_C_Djordjevic_BL5	Sample blank 5 no IS	Blank				0
12	191101_19084_C_Djordjevic_1	cepr1-1, root, 15,6 mg FW, BL1	Analyte				200	9.089	57497				1	0	0	15.6	<LOD
13	191101_19084_C_Djordjevic_2	cepr1-1, shoot, 18,8 mg FW, BL2	Analyte				200	9.076	172662				2	0	0	18.8	<LOD
14	191101_19084_C_Djordjevic_3	No-0, root, 25 mg FW, BL1	Analyte				200	9.076	75161				1	0	0	25	<LOD
15	191101_19084_C_Djordjevic_4	No-0, shoot, 17,2 mg FW, BL2	Analyte				200	9.077	166505				2	0	0	17.2	<LOD
16	191101_19084_C_Djordjevic_5	cepr1-1, root, 13,6 mg FW, BL1	Analyte				200	9.075	58561.9				1	0	0	13.6	<LOD
17	191101_19084_C_Djordjevic_6	cepr1-1, shoot, 19,2 mg FW, BL3	Analyte				200	9.076	145373				3	0	0	19.2	<LOD
18	191101_19084_C_Djordjevic_7	No-0, root, 19,6 mg FW, BL1	Analyte				200	9.081	65405.8				1	0	0	19.6	<LOD
19	191101_19084_C_Djordjevic_8	No-0, shoot, 20 mg FW, BL3	Analyte				200	9.076	158924				3	0	0	20	<LOD
20	191101_19084_C_Djordjevic_9	cepr1-1, root, 14,8 mg FW, BL1	Analyte				200	9.08	62131.6				1	0	0	14.8	<LOD
21	191101_19084_C_Djordjevic_10	cepr1-1, shoot, 20,2 mg FW, BL3	Analyte				200	9.075	165181				3	0	0	20.2	<LOD
22	191101_19084_C_Djordjevic_11	No-0, root, 14,8 mg FW, BL1	Analyte				200	9.076	59000.4				1	0	0	14.8	<LOD
23	191101_19084_C_Djordjevic_12	No-0, shoot, 21 mg FW, BL3	Analyte				200	9.076	165305				3	0	0	21	<LOD
24	191101_19084_C_Djordjevic_13	cepr1-1, root, 14,2 mg FW, BL1	Analyte				200	9.076	87046.4				1	0	0	14.2	<LOD
25	191101_19084_C_Djordjevic_14	cepr1-1, shoot, 22,9 mg FW, BL3	Analyte				200	9.078	161304				3	0	0	22.9	<LOD
26	191101_19084_C_Djordjevic_15	No-0, root, 20,5 mg FW, BL1	Analyte				200	9.077	83208.1				1	0	0	20.5	<LOD
27	191101_19084_C_Djordjevic_16	No-0, shoot, 21 mg FW, BL3	Analyte				200	9.081	157445				3	0	0	21	<LOD
28	191101_19084_C_Djordjevic_17	No-0, root, 16,9 mg FW, BL1	Analyte				200	9.076	72935.5				1	0	0	16.9	<LOD
29	191101_19084_C_Djordjevic_18	No-0, shoot, 20,9 mg FW, BL3	Analyte				200	9.076	162722				3	0	0	20.9	<LOD
30	191101_19084_C_Djordjevic_19	cepr1-1, root, 7,4 mg FW, BL1	Analyte				200	9.078	73199.6				1	0	0	7.4	<LOD
31	191101_19084_C_Djordjevic_20	cepr1-1, shoot, 18,3 mg FW, BL3	Analyte				200	9.076	177933				3	0	0	18.3	<LOD
32	191101_19084_C_Djordjevic_21	cepr1-3, root, 18,3 mg FW, BL1	Analyte				200	9.076	188093				1	0	0	18.3	<LOD
33	191101_19084_C_Djordjevic_22	cepr1-3, shoot, 23,8 mg FW, BL3	Analyte				200	9.079	156987				3	0	0	23.8	<LOD
34	191101_19084_C_Djordjevic_23	Col-0, root, 14,2 mg FW, BL2	Analyte				200	9.076	170713				2	0	0	14.2	<LOD
35	191101_19084_C_Djordjevic_24	Col-0, shoot, 17,6 mg FW, BL3	Analyte				200	9.078	166320				3	0	0	17.6	<LOD
36	191101_19084_C_Djordjevic_25	cepr1-3, root, 21 mg FW, BL2	Analyte				200	9.076	168798				2	0	0	21	<LOD
37	191101_19084_C_Djordjevic_26	cepr1-3, shoot, 23,2 mg FW, BL3	Analyte				200	9.076	135088				3	0	0	23.2	<LOD
38	191101_19084_C_Djordjevic_27	Col-0, root, 11,6 mg FW, BL2	Analyte				200	9.076	180258				2	0	0	11.6	<LOD
39	191101_19084_C_Djordjevic_28	Col-0, shoot, 22,3 mg FW, BL4	Analyte				200	9.076	165658				4	0	0	22.3	<LOD
40	191101_19084_C_Djordjevic_29	cepr1-3, root, 12,6 mg FW, BL2	Analyte				200	9.076	188876				2	0	0	12.6	<LOD
41	191101_19084_C_Djordjevic_30	cepr1-3, shoot, 15,9 mg FW, BL4	Analyte				200	9.076	158030				4	0	0	15.9	<LOD
42	191101_19084_C_Djordjevic_31	Col-0, root, 16,9 mg FW, BL2	Analyte				200	9.076	190772				2	0	0	16.9	<LOD
43	191101_19084_C_Djordjevic_32	Col-0, shoot, 17,1 mg FW, BL4	Analyte				200	9.066	165754				4	0	0	17.1	<LOD
44	191101_19084_C_Djordjevic_33	cepr1-3, root, 19 mg FW, BL2	Analyte				200	9.076	182642				2	0	0	19	<LOD
45	191101_19084_C_Djordjevic_34	cepr1-3, shoot, 19,2 mg FW, BL4	Analyte				200	9.076	166868				4	0	0	19.2	<LOD
46	191101_19084_C_Djordjevic_35	Col-0, root, 16,9 mg FW, BL2	Analyte				200	9.076	174572				2	0	0	16.9	<LOD
47	191101_19084_C_Djordjevic_36	Col-0, shoot, 22,3 mg FW, BL4	Analyte				200	9.076	163614				4	0	0	22.3	<LOD
48	191101_19084_C_Djordjevic_37	cepr1-3, root, 19,4 mg FW, BL2	Analyte				200	9.075	162994				2	0	0	19.4	<LOD
49	191101_19084_C_Djordjevic_38	cepr1-3, shoot, 18,3 mg FW, BL4	Analyte				200	9.076	170117				4	0	0	18.3	<LOD
50	191101_19084_C_Djordjevic_39	Col-0, root, 16,6 mg FW, BL2	Analyte				200	9.067	168752				2	0	0	16.6	<LOD
51	191101_19084_C_Djordjevic_40	Col-0, shoot, 22,8 mg FW, BL4	Analyte				200	9.076	144406				4	0	0	22.8	<LOD
Compound 8: DHZR (354>222)
Compound IS 6: D3-DHZR (357>225)
	Name	Sample Text	Type	Std, Conc	RT	Area	IS Conc	IS RT	IS Area		LOG Res.	Log Conc.
1	191101_Cal_BR9G-1	Calibration_BR9G (0,01/10 fmol/10 uL) Inj,10uL	Standard	0.01			10	11.655	16055.6			-2	SLOPE
2	191101_Cal_BR9G-2	Calibration_BR9G (0,1/10 fmol/10 uL) Inj,10uL	Standard	0.1		0	10	11.643	18678.9			-1	0.977181
3	191101_Cal_BR9G-3	Calibration_BR9G (1/10 fmol/10 uL) Inj,10uL	Standard	1	11.69	1217.64	10	11.644	17936.4		-0.168217	0
4	191101_Cal_BR9G-4	Calibration_BR9G (10/10 fmol/10 uL) Inj,10uL	Standard	10	11.693	10418.2	10	11.637	15064.8		0.839828	1	INTERC
5	191101_Cal_BR9G-5	Calibration_BR9G (100/10 fmol/10 uL) Inj,10uL	Standard	100	11.692	100010	10	11.636	15403.3		1.81243	2	-0.153548
6	191101_Cal_BR9G-6	Calibration_BR9G (1000/10 fmol/10 uL) Inj,10uL	Standard	1000	11.683	1.10468e+06	10	11.637	18983.7		2.76485	3
													# Blank	fmol	fmol-bl	mg FW	pmol/g FW
7	191101_19084_C_Djordjevic_BL1	Sample blank 1	Blank		11.683	522.72	200	11.637	69660.9		0.17631		1	2.17551
8	191101_19084_C_Djordjevic_BL2	Sample blank 2	Blank		11.673	492.49	200	11.636	86849.1		0.0546623		2	1.63332
9	191101_19084_C_Djordjevic_BL3	Sample blank 3	Blank		11.674	349.56	200	11.636	53812		0.113672		3	1.87698
10	191101_19084_C_Djordjevic_BL4	Sample blank 4	Blank		11.674	460.96	200	11.636	77005.1		0.0781736		4	1.72637
11	191101_19084_C_Djordjevic_BL5	Sample blank 5 no IS	Blank				0
12	191101_19084_C_Djordjevic_1	cepr1-1, root, 15,6 mg FW, BL1	Analyte		11.693	701.81	200	11.637	26021.7		0.731913		1	8.05635	5.88085	15.6	0.376977
13	191101_19084_C_Djordjevic_2	cepr1-1, shoot, 18,8 mg FW, BL2	Analyte		11.692	321.38	200	11.635	66360.8		-0.0138629		2	1.38978	-0.243541	18.8	<LOD
14	191101_19084_C_Djordjevic_3	No-0, root, 25 mg FW, BL1	Analyte		11.683	1029.81	200	11.636	34001		0.782295		1	9.07187	6.89636	25	0.275854
15	191101_19084_C_Djordjevic_4	No-0, shoot, 17,2 mg FW, BL2	Analyte		11.68	406.56	200	11.634	67094.7		0.0834665		2	1.74803	0.114707	17.2	0.00666901
16	191101_19084_C_Djordjevic_5	cepr1-1, root, 13,6 mg FW, BL1	Analyte		11.683	650.25	200	11.627	27956.8		0.667623		1	6.92383	4.74832	13.6	0.349142
17	191101_19084_C_Djordjevic_6	cepr1-1, shoot, 19,2 mg FW, BL3	Analyte		11.675	333.91	200	11.628	58233.1		0.0594892		3	1.65201	-0.224976	19.2	<LOD
18	191101_19084_C_Djordjevic_7	No-0, root, 19,6 mg FW, BL1	Analyte		11.681	679.2	200	11.625	27379.3		0.695605		1	7.39575	5.22024	19.6	0.266339
19	191101_19084_C_Djordjevic_8	No-0, shoot, 20 mg FW, BL3	Analyte		11.683	508.58	200	11.627	72653		0.146136		3	2.0262	0.149216	20	0.00746079
20	191101_19084_C_Djordjevic_9	cepr1-1, root, 14,8 mg FW, BL1	Analyte		11.681	698.56	200	11.625	32202.7		0.637341		1	6.447	4.27149	14.8	0.288614
21	191101_19084_C_Djordjevic_10	cepr1-1, shoot, 20,2 mg FW, BL3	Analyte		11.683	364.51	200	11.627	71084.8		0.0109627		3	1.47351	-0.403476	20.2	<LOD
22	191101_19084_C_Djordjevic_11	No-0, root, 14,8 mg FW, BL1	Analyte		11.684	427.84	200	11.628	23494.9		0.561338		1	5.38989	3.21438	14.8	0.217188
23	191101_19084_C_Djordjevic_12	No-0, shoot, 21 mg FW, BL3	Analyte		11.674	515.31	200	11.627	72262.4		0.154186		3	2.065	0.188017	21	0.00895318
24	191101_19084_C_Djordjevic_13	cepr1-1, root, 14,2 mg FW, BL1	Analyte		11.674	437.04	200	11.627	25342.5		0.537702		1	5.09791	2.9224	14.2	0.205803
25	191101_19084_C_Djordjevic_14	cepr1-1, shoot, 22,9 mg FW, BL3	Analyte		11.68	422.76	200	11.634	70533.9		0.078726		3	1.72861	-0.148369	22.9	<LOD
26	191101_19084_C_Djordjevic_15	No-0, root, 20,5 mg FW, BL1	Analyte		11.681	713.1	200	11.634	38469.9		0.569059		1	5.48885	3.31334	20.5	0.161626
27	191101_19084_C_Djordjevic_16	No-0, shoot, 21 mg FW, BL3	Analyte		11.681	488.13	200	11.634	68452.2		0.154178		3	2.06496	0.18798	21	0.00895142
28	191101_19084_C_Djordjevic_17	No-0, root, 16,9 mg FW, BL1	Analyte		11.674	505.44	200	11.627	32018.7		0.499296		1	4.65682	2.48131	16.9	0.146823
29	191101_19084_C_Djordjevic_18	No-0, shoot, 20,9 mg FW, BL3	Analyte		11.674	510.59	200	11.627	71628.3		0.154018		3	2.06418	0.187198	20.9	0.00895685
30	191101_19084_C_Djordjevic_19	cepr1-1, root, 7,4 mg FW, BL1	Analyte		11.681	421.29	200	11.625	33191		0.404591		1	3.72539	1.54989	7.4	0.209444
31	191101_19084_C_Djordjevic_20	cepr1-1, shoot, 18,3 mg FW, BL3	Analyte		11.674	218.72	200	11.627	78459.8		-0.253729		3	0.789732	-1.08725	18.3	<LOD
32	191101_19084_C_Djordjevic_21	cepr1-3, root, 18,3 mg FW, BL1	Analyte		11.674	1135.39	200	11.628	76429.7		0.472913		1	4.37613	2.20062	18.3	0.120253
33	191101_19084_C_Djordjevic_22	cepr1-3, shoot, 23,8 mg FW, BL3	Analyte		11.681	519.67	200	11.634	68072		0.183789		3	2.21419	0.337206	23.8	0.0141683
34	191101_19084_C_Djordjevic_23	Col-0, root, 14,2 mg FW, BL2	Analyte		11.674	531.84	200	11.636	71654.8		0.171566		2	2.15132	0.517999	14.2	0.0364788
35	191101_19084_C_Djordjevic_24	Col-0, shoot, 17,6 mg FW, BL3	Analyte		11.671	415.9	200	11.634	67500.4		0.0907122		3	1.77813	-0.0988503	17.6	<LOD
36	191101_19084_C_Djordjevic_25	cepr1-3, root, 21 mg FW, BL2	Analyte		11.683	726.46	200	11.627	77897.5		0.270718		2	2.71753	1.0842	21	0.0516286
37	191101_19084_C_Djordjevic_26	cepr1-3, shoot, 23,2 mg FW, BL3	Analyte		11.718	342.89	200	11.625	39172		0.243209		3	2.54696	0.669975	23.2	0.0288782
38	191101_19084_C_Djordjevic_27	Col-0, root, 11,6 mg FW, BL2	Analyte		11.674	781.29	200	11.627	94935.5		0.216414		2	2.39112	0.757793	11.6	0.0653269
39	191101_19084_C_Djordjevic_28	Col-0, shoot, 22,3 mg FW, BL4	Analyte		11.683	718.7	200	11.627	75262.1		0.281001		4	2.78418	1.05781	22.3	0.0474354
40	191101_19084_C_Djordjevic_29	cepr1-3, root, 12,6 mg FW, BL2	Analyte		11.665	927.92	200	11.627	89807		0.31523		2	3.01804	1.38472	12.6	0.109898
41	191101_19084_C_Djordjevic_30	cepr1-3, shoot, 15,9 mg FW, BL4	Analyte		11.672	465.4	200	11.625	66463.5		0.146273		4	2.02685	0.300489	15.9	0.0188987
42	191101_19084_C_Djordjevic_31	Col-0, root, 16,9 mg FW, BL2	Analyte		11.674	683.43	200	11.628	82588.5		0.218804		2	2.40463	0.771302	16.9	0.0456391
43	191101_19084_C_Djordjevic_32	Col-0, shoot, 17,1 mg FW, BL4	Analyte		11.672	539.51	200	11.625	68416.8		0.197867		4	2.28887	0.562505	17.1	0.032895
44	191101_19084_C_Djordjevic_33	cepr1-3, root, 19 mg FW, BL2	Analyte		11.665	826.4	200	11.618	83981.9		0.294035		2	2.87101	1.23768	19	0.0651413
45	191101_19084_C_Djordjevic_34	cepr1-3, shoot, 19,2 mg FW, BL4	Analyte		11.681	536.21	200	11.625	75486.9		0.152493		4	2.05678	0.330414	19.2	0.0172091
46	191101_19084_C_Djordjevic_35	Col-0, root, 16,9 mg FW, BL2	Analyte		11.674	845.23	200	11.628	86972.8		0.288621		2	2.83462	1.2013	16.9	0.0710826
47	191101_19084_C_Djordjevic_36	Col-0, shoot, 22,3 mg FW, BL4	Analyte		11.666	691.02	200	11.619	72364.3		0.280996		4	2.78414	1.05778	22.3	0.0474341
48	191101_19084_C_Djordjevic_37	cepr1-3, root, 19,4 mg FW, BL2	Analyte		11.683	771.44	200	11.627	78010.8		0.296177		2	2.88554	1.25222	19.4	0.0645472
49	191101_19084_C_Djordjevic_38	cepr1-3, shoot, 18,3 mg FW, BL4	Analyte		11.664	528.53	200	11.627	67920.3		0.1921		4	2.25798	0.531611	18.3	0.0290498
50	191101_19084_C_Djordjevic_39	Col-0, root, 16,6 mg FW, BL2	Analyte		11.671	604.68	200	11.624	77782.1		0.191676		2	2.25572	0.622397	16.6	0.0374938
51	191101_19084_C_Djordjevic_40	Col-0, shoot, 22,8 mg FW, BL4	Analyte		11.673	409.63	200	11.617	73501.2		0.0471273		4	1.60458	-0.121785	22.8	<LOD
Compound 9: DHZ9G (384>222)
Compound IS 7: D3-DHZ9G (387>225)
	Name	Sample Text	Type	Std, Conc	RT	Area	IS Conc	IS RT	IS Area		LOG Res.	Log Conc.
1	191101_Cal_BR9G-1	Calibration_BR9G (0,01/10 fmol/10 uL) Inj,10uL	Standard	0.01			10	8.512	9336.21			-2	SLOPE
2	191101_Cal_BR9G-2	Calibration_BR9G (0,1/10 fmol/10 uL) Inj,10uL	Standard	0.1	8.552	162.59	10	8.487	11176.5			-1	0.966402
3	191101_Cal_BR9G-3	Calibration_BR9G (1/10 fmol/10 uL) Inj,10uL	Standard	1	8.551	1349.51	10	8.474	10412		0.112642	0
4	191101_Cal_BR9G-4	Calibration_BR9G (10/10 fmol/10 uL) Inj,10uL	Standard	10	8.551	10458.5	10	8.474	8699.61		1.07997	1	INTERC
5	191101_Cal_BR9G-5	Calibration_BR9G (100/10 fmol/10 uL) Inj,10uL	Standard	100	8.55	103795	10	8.486	8846.23		2.06942	2	0.116947
6	191101_Cal_BR9G-6	Calibration_BR9G (1000/10 fmol/10 uL) Inj,10uL	Standard	1000	8.55	1.0827e+06	10	8.486	10723.7		3.00417	3
													# Blank	fmol	fmol-bl	mg FW	pmol/g FW
7	191101_19084_C_Djordjevic_BL1	Sample blank 1	Blank				200	8.474	45407.2				1	0
8	191101_19084_C_Djordjevic_BL2	Sample blank 2	Blank				200	8.486	59430.1				2	0
9	191101_19084_C_Djordjevic_BL3	Sample blank 3	Blank				200	8.473	30829.9				3	0
10	191101_19084_C_Djordjevic_BL4	Sample blank 4	Blank				200	8.473	48704.1				4	0
11	191101_19084_C_Djordjevic_BL5	Sample blank 5 no IS	Blank				0	8.46	1111.7
12	191101_19084_C_Djordjevic_1	cepr1-1, root, 15,6 mg FW, BL1	Analyte				200	8.487	16832.7				1	0	0	15.6	<LOD
13	191101_19084_C_Djordjevic_2	cepr1-1, shoot, 18,8 mg FW, BL2	Analyte				200	8.473	40774.6				2	0	0	18.8	<LOD
14	191101_19084_C_Djordjevic_3	No-0, root, 25 mg FW, BL1	Analyte				200	8.474	21232.9				1	0	0	25	<LOD
15	191101_19084_C_Djordjevic_4	No-0, shoot, 17,2 mg FW, BL2	Analyte				200	8.474	38386.5				2	0	0	17.2	<LOD
16	191101_19084_C_Djordjevic_5	cepr1-1, root, 13,6 mg FW, BL1	Analyte				200	8.473	16190.5				1	0	0	13.6	<LOD
17	191101_19084_C_Djordjevic_6	cepr1-1, shoot, 19,2 mg FW, BL3	Analyte				200	8.474	35476.4				3	0	0	19.2	<LOD
18	191101_19084_C_Djordjevic_7	No-0, root, 19,6 mg FW, BL1	Analyte				200	8.477	17242.7				1	0	0	19.6	<LOD
19	191101_19084_C_Djordjevic_8	No-0, shoot, 20 mg FW, BL3	Analyte				200	8.473	29501.1				3	0	0	20	<LOD
20	191101_19084_C_Djordjevic_9	cepr1-1, root, 14,8 mg FW, BL1	Analyte				200	8.477	18436				1	0	0	14.8	<LOD
21	191101_19084_C_Djordjevic_10	cepr1-1, shoot, 20,2 mg FW, BL3	Analyte				200	8.473	47067.7				3	0	0	20.2	<LOD
22	191101_19084_C_Djordjevic_11	No-0, root, 14,8 mg FW, BL1	Analyte				200	8.474	13434.6				1	0	0	14.8	<LOD
23	191101_19084_C_Djordjevic_12	No-0, shoot, 21 mg FW, BL3	Analyte				200	8.474	32016.7				3	0	0	21	<LOD
24	191101_19084_C_Djordjevic_13	cepr1-1, root, 14,2 mg FW, BL1	Analyte				200	8.473	16422.9				1	0	0	14.2	<LOD
25	191101_19084_C_Djordjevic_14	cepr1-1, shoot, 22,9 mg FW, BL3	Analyte				200	8.474	37592.8				3	0	0	22.9	<LOD
26	191101_19084_C_Djordjevic_15	No-0, root, 20,5 mg FW, BL1	Analyte				200	8.474	23674.4				1	0	0	20.5	<LOD
27	191101_19084_C_Djordjevic_16	No-0, shoot, 21 mg FW, BL3	Analyte				200	8.478	37167				3	0	0	21	<LOD
28	191101_19084_C_Djordjevic_17	No-0, root, 16,9 mg FW, BL1	Analyte				200	8.473	16119.4				1	0	0	16.9	<LOD
29	191101_19084_C_Djordjevic_18	No-0, shoot, 20,9 mg FW, BL3	Analyte				200	8.474	40924.8				3	0	0	20.9	<LOD
30	191101_19084_C_Djordjevic_19	cepr1-1, root, 7,4 mg FW, BL1	Analyte				200	8.475	19248.7				1	0	0	7.4	<LOD
31	191101_19084_C_Djordjevic_20	cepr1-1, shoot, 18,3 mg FW, BL3	Analyte				200	8.474	37620.5				3	0	0	18.3	<LOD
32	191101_19084_C_Djordjevic_21	cepr1-3, root, 18,3 mg FW, BL1	Analyte				200	8.474	45746.4				1	0	0	18.3	<LOD
33	191101_19084_C_Djordjevic_22	cepr1-3, shoot, 23,8 mg FW, BL3	Analyte				200	8.476	34074.2				3	0	0	23.8	<LOD
34	191101_19084_C_Djordjevic_23	Col-0, root, 14,2 mg FW, BL2	Analyte				200	8.474	40514.5				2	0	0	14.2	<LOD
35	191101_19084_C_Djordjevic_24	Col-0, shoot, 17,6 mg FW, BL3	Analyte				200	8.474	40511.4				3	0	0	17.6	<LOD
36	191101_19084_C_Djordjevic_25	cepr1-3, root, 21 mg FW, BL2	Analyte				200	8.473	45988.4				2	0	0	21	<LOD
37	191101_19084_C_Djordjevic_26	cepr1-3, shoot, 23,2 mg FW, BL3	Analyte				200	8.461	98092.1				3	0	0	23.2	<LOD
38	191101_19084_C_Djordjevic_27	Col-0, root, 11,6 mg FW, BL2	Analyte				200	8.474	51984.1				2	0	0	11.6	<LOD
39	191101_19084_C_Djordjevic_28	Col-0, shoot, 22,3 mg FW, BL4	Analyte				200	8.473	44094.6				4	0	0	22.3	<LOD
40	191101_19084_C_Djordjevic_29	cepr1-3, root, 12,6 mg FW, BL2	Analyte				200	8.473	53468				2	0	0	12.6	<LOD
41	191101_19084_C_Djordjevic_30	cepr1-3, shoot, 15,9 mg FW, BL4	Analyte				200	8.473	38598.2				4	0	0	15.9	<LOD
42	191101_19084_C_Djordjevic_31	Col-0, root, 16,9 mg FW, BL2	Analyte				200	8.474	44322.2				2	0	0	16.9	<LOD
43	191101_19084_C_Djordjevic_32	Col-0, shoot, 17,1 mg FW, BL4	Analyte				200	8.463	36826.7				4	0	0	17.1	<LOD
44	191101_19084_C_Djordjevic_33	cepr1-3, root, 19 mg FW, BL2	Analyte				200	8.461	43228.5				2	0	0	19	<LOD
45	191101_19084_C_Djordjevic_34	cepr1-3, shoot, 19,2 mg FW, BL4	Analyte				200	8.473	35443.3				4	0	0	19.2	<LOD
46	191101_19084_C_Djordjevic_35	Col-0, root, 16,9 mg FW, BL2	Analyte				200	8.474	50559.1				2	0	0	16.9	<LOD
47	191101_19084_C_Djordjevic_36	Col-0, shoot, 22,3 mg FW, BL4	Analyte				200	8.474	37619.9				4	0	0	22.3	<LOD
48	191101_19084_C_Djordjevic_37	cepr1-3, root, 19,4 mg FW, BL2	Analyte				200	8.473	42350.1				2	0	0	19.4	<LOD
49	191101_19084_C_Djordjevic_38	cepr1-3, shoot, 18,3 mg FW, BL4	Analyte				200	8.474	35363.3				4	0	0	18.3	<LOD
50	191101_19084_C_Djordjevic_39	Col-0, root, 16,6 mg FW, BL2	Analyte				200	8.464	42613				2	0	0	16.6	<LOD
51	191101_19084_C_Djordjevic_40	Col-0, shoot, 22,8 mg FW, BL4	Analyte				200	8.473	36482.3				4	0	0	22.8	<LOD
Compound 10: iP (204>136)
Compound IS 8: D6-iP (210>137)
	Name	Sample Text	Type	Std, Conc	RT	Area	IS Conc	IS RT	IS Area		LOG Res.	Log Conc.
1	191101_Cal_BR9G-1	Calibration_BR9G (0,01/10 fmol/10 uL) Inj,10uL	Standard	0.01			10	14.219	120263			-2	SLOPE
2	191101_Cal_BR9G-2	Calibration_BR9G (0,1/10 fmol/10 uL) Inj,10uL	Standard	0.1	14.303	1105.79	10	14.219	132749		-1.07936	-1	0.943167
3	191101_Cal_BR9G-3	Calibration_BR9G (1/10 fmol/10 uL) Inj,10uL	Standard	1	14.303	7908.04	10	14.218	124703		-0.197807	0
4	191101_Cal_BR9G-4	Calibration_BR9G (10/10 fmol/10 uL) Inj,10uL	Standard	10	14.303	63839.9	10	14.219	125320		0.707072	1	INTERC
5	191101_Cal_BR9G-5	Calibration_BR9G (100/10 fmol/10 uL) Inj,10uL	Standard	100	14.302	606289	10	14.218	126189		1.68166	2	-0.181506
6	191101_Cal_BR9G-6	Calibration_BR9G (1000/10 fmol/10 uL) Inj,10uL	Standard	1000	14.293	7187019	10	14.208	144480		2.69674	3
													# Blank	fmol	fmol-bl	mg FW	pmol/g FW
7	191101_19084_C_Djordjevic_BL1	Sample blank 1	Blank		14.271	3086.15	200	14.198	161650		0.581872		1	6.44729
8	191101_19084_C_Djordjevic_BL2	Sample blank 2	Blank		14.282	1159.8	200	14.197	161013		0.158551		2	2.29376
9	191101_19084_C_Djordjevic_BL3	Sample blank 3	Blank		14.271	867.29	200	14.197	99934		0.239481		3	2.79483
10	191101_19084_C_Djordjevic_BL4	Sample blank 4	Blank		14.271	1654.2	200	14.197	193305		0.233374		4	2.75347
11	191101_19084_C_Djordjevic_BL5	Sample blank 5 no IS	Blank		14.281	957.84	0
12	191101_19084_C_Djordjevic_1	cepr1-1, root, 15,6 mg FW, BL1	Analyte		14.271	8603.99	200	14.197	48219.2		1.55251		1	68.9451	62.4978	15.6	4.00627
13	191101_19084_C_Djordjevic_2	cepr1-1, shoot, 18,8 mg FW, BL2	Analyte		14.272	4464.54	200	14.187	186177		0.68088		2	8.21016	5.9164	18.8	0.314702
14	191101_19084_C_Djordjevic_3	No-0, root, 25 mg FW, BL1	Analyte		14.271	11671.7	200	14.186	80416		1.46282		1	55.3873	48.94	25	1.9576
15	191101_19084_C_Djordjevic_4	No-0, shoot, 17,2 mg FW, BL2	Analyte		14.271	5554.05	200	14.187	183040		0.783093		2	10.5372	8.2434	17.2	0.479268
16	191101_19084_C_Djordjevic_5	cepr1-1, root, 13,6 mg FW, BL1	Analyte		14.271	8401.37	200	14.186	56212.4		1.47555		1	57.1353	50.688	13.6	3.72706
17	191101_19084_C_Djordjevic_6	cepr1-1, shoot, 19,2 mg FW, BL3	Analyte		14.271	4342.9	200	14.187	160863		0.732354		3	9.30952	6.5147	19.2	0.339307
18	191101_19084_C_Djordjevic_7	No-0, root, 19,6 mg FW, BL1	Analyte		14.271	8285.38	200	14.186	61240.3		1.43231		1	51.411	44.9637	19.6	2.29406
19	191101_19084_C_Djordjevic_8	No-0, shoot, 20 mg FW, BL3	Analyte		14.271	3879.43	200	14.198	136859		0.753524		3	9.80332	7.00849	20	0.350425
20	191101_19084_C_Djordjevic_9	cepr1-1, root, 14,8 mg FW, BL1	Analyte		14.271	5823.24	200	14.186	55998.5		1.31802		1	38.894	32.4467	14.8	2.19234
21	191101_19084_C_Djordjevic_10	cepr1-1, shoot, 20,2 mg FW, BL3	Analyte		14.271	3685.11	200	14.186	138265		0.726768		3	9.18343	6.38861	20.2	0.316268
22	191101_19084_C_Djordjevic_11	No-0, root, 14,8 mg FW, BL1	Analyte		14.271	6758.15	200	14.186	58800.6		1.36148		1	43.2473	36.8	14.8	2.48649
23	191101_19084_C_Djordjevic_12	No-0, shoot, 21 mg FW, BL3	Analyte		14.271	5518.43	200	14.197	167431		0.81901		3	11.5028	8.708	21	0.414667
24	191101_19084_C_Djordjevic_13	cepr1-1, root, 14,2 mg FW, BL1	Analyte		14.271	8396.28	200	14.197	59423.8		1.45116		1	53.8323	47.385	14.2	3.33697
25	191101_19084_C_Djordjevic_14	cepr1-1, shoot, 22,9 mg FW, BL3	Analyte		14.272	4496.32	200	14.187	175006		0.710833		3	8.83303	6.0382	22.9	0.263677
26	191101_19084_C_Djordjevic_15	No-0, root, 20,5 mg FW, BL1	Analyte		14.271	7969.37	200	14.186	95708.3		1.2215		1	30.7293	24.282	20.5	1.18449
27	191101_19084_C_Djordjevic_16	No-0, shoot, 21 mg FW, BL3	Analyte		14.271	5426.04	200	14.197	164628		0.81901		3	11.5028	8.70801	21	0.414667
28	191101_19084_C_Djordjevic_17	No-0, root, 16,9 mg FW, BL1	Analyte		14.272	4359.24	200	14.187	68984.6		1.10169		1	22.936	16.4887	16.9	0.975662
29	191101_19084_C_Djordjevic_18	No-0, shoot, 20,9 mg FW, BL3	Analyte		14.271	4834.12	200	14.186	168067		0.759864		3	9.95623	7.1614	20.9	0.342651
30	191101_19084_C_Djordjevic_19	cepr1-1, root, 7,4 mg FW, BL1	Analyte		14.271	4412.26	200	14.198	74790.3		1.07185		1	21.3244	14.8771	7.4	2.01042
31	191101_19084_C_Djordjevic_20	cepr1-1, shoot, 18,3 mg FW, BL3	Analyte		14.271	5697.02	200	14.186	177289		0.807995		3	11.1976	8.4028	18.3	0.45917
32	191101_19084_C_Djordjevic_21	cepr1-3, root, 18,3 mg FW, BL1	Analyte		14.271	11331	200	14.186	217537		1.01777		1	18.6869	12.2396	18.3	0.668831
33	191101_19084_C_Djordjevic_22	cepr1-3, shoot, 23,8 mg FW, BL3	Analyte		14.271	4279.73	200	14.187	160720		0.726376		3	9.17463	6.3798	23.8	0.268059
34	191101_19084_C_Djordjevic_23	Col-0, root, 14,2 mg FW, BL2	Analyte		14.271	8584.62	200	14.187	198989		0.935921		2	15.3025	13.0087	14.2	0.916105
35	191101_19084_C_Djordjevic_24	Col-0, shoot, 17,6 mg FW, BL3	Analyte		14.271	3485.86	200	14.187	158920		0.642161		3	7.46963	4.6748	17.6	0.265614
36	191101_19084_C_Djordjevic_25	cepr1-3, root, 21 mg FW, BL2	Analyte		14.271	12206.6	200	14.197	177836		1.13761		2	25.038	22.7442	21	1.08306
37	191101_19084_C_Djordjevic_26	cepr1-3, shoot, 23,2 mg FW, BL3	Analyte		14.271	1251.68	200	14.187	51402		0.687543		3	8.3448	5.54998	23.2	0.239223
38	191101_19084_C_Djordjevic_27	Col-0, root, 11,6 mg FW, BL2	Analyte		14.271	8878.72	200	14.187	201038		0.946102		2	15.6876	13.3938	11.6	1.15464
39	191101_19084_C_Djordjevic_28	Col-0, shoot, 22,3 mg FW, BL4	Analyte		14.271	4343.71	200	14.187	170952		0.706017		4	8.72978	5.97631	22.3	0.267996
40	191101_19084_C_Djordjevic_29	cepr1-3, root, 12,6 mg FW, BL2	Analyte		14.272	6920.98	200	14.187	190558		0.86117		2	12.7499	10.4561	12.6	0.829849
41	191101_19084_C_Djordjevic_30	cepr1-3, shoot, 15,9 mg FW, BL4	Analyte		14.271	3167.21	200	14.187	143868		0.643744		4	7.49856	4.74509	15.9	0.298433
42	191101_19084_C_Djordjevic_31	Col-0, root, 16,9 mg FW, BL2	Analyte		14.271	8852.3	200	14.186	200998		0.944894		2	15.6414	13.3476	16.9	0.789798
43	191101_19084_C_Djordjevic_32	Col-0, shoot, 17,1 mg FW, BL4	Analyte		14.272	3734.22	200	14.187	159834		0.66956		4	7.98637	5.23291	17.1	0.306018
44	191101_19084_C_Djordjevic_33	cepr1-3, root, 19 mg FW, BL2	Analyte		14.26	7428.83	200	14.186	207463		0.85501		2	12.5596	10.2658	19	0.540305
45	191101_19084_C_Djordjevic_34	cepr1-3, shoot, 19,2 mg FW, BL4	Analyte		14.271	3545.6	200	14.187	158360		0.651074		4	7.63396	4.88049	19.2	0.254192
46	191101_19084_C_Djordjevic_35	Col-0, root, 16,9 mg FW, BL2	Analyte		14.272	11707.3	200	14.187	197095		1.07481		2	21.4794	19.1856	16.9	1.13524
47	191101_19084_C_Djordjevic_36	Col-0, shoot, 22,3 mg FW, BL4	Analyte		14.261	4463.53	200	14.187	175668		0.706016		4	8.72977	5.9763	22.3	0.267996
48	191101_19084_C_Djordjevic_37	cepr1-3, root, 19,4 mg FW, BL2	Analyte		14.26	8120.17	200	14.186	185391		0.942507		2	15.5505	13.2567	19.4	0.683335
49	191101_19084_C_Djordjevic_38	cepr1-3, shoot, 18,3 mg FW, BL4	Analyte		14.271	2437.95	200	14.187	151662		0.507177		4	5.37256	2.61909	18.3	0.14312
50	191101_19084_C_Djordjevic_39	Col-0, root, 16,6 mg FW, BL2	Analyte		14.272	5879.85	200	14.187	205743		0.757071		2	9.88856	7.5948	16.6	0.457518
51	191101_19084_C_Djordjevic_40	Col-0, shoot, 22,8 mg FW, BL4	Analyte		14.26	4138.5	200	14.186	157162		0.721526		4	9.06665	6.31319	22.8	0.276894
Compound 11: iPR (336>204)
Compound IS 9: D6-iPR (342>210)
	Name	Sample Text	Type	Std, Conc	RT	Area	IS Conc	IS RT	IS Area		LOG Res.	Log Conc.
1	191101_Cal_BR9G-1	Calibration_BR9G (0,01/10 fmol/10 uL) Inj,10uL	Standard	0.01			10	14.8	77609.1			-2	SLOPE
2	191101_Cal_BR9G-2	Calibration_BR9G (0,1/10 fmol/10 uL) Inj,10uL	Standard	0.1	14.853	512.88	10	14.79	96155.6		-1.27296	-1	0.97602
3	191101_Cal_BR9G-3	Calibration_BR9G (1/10 fmol/10 uL) Inj,10uL	Standard	1	14.852	4104.37	10	14.789	87559.8		-0.329058	0
4	191101_Cal_BR9G-4	Calibration_BR9G (10/10 fmol/10 uL) Inj,10uL	Standard	10	14.853	37042.3	10	14.789	79801.8		0.666686	1	INTERC
5	191101_Cal_BR9G-5	Calibration_BR9G (100/10 fmol/10 uL) Inj,10uL	Standard	100	14.852	365350	10	14.799	82268.8		1.64747	2	-0.309816
6	191101_Cal_BR9G-6	Calibration_BR9G (1000/10 fmol/10 uL) Inj,10uL	Standard	1000	14.853	3.84971e+06	10	14.79	92587.6		2.61888	3
													# Blank	fmol	fmol-bl	mg FW	pmol/g FW
7	191101_19084_C_Djordjevic_BL1	Sample blank 1	Blank		14.832	652.6	200	14.779	227073		-0.240489		1	1.17769
8	191101_19084_C_Djordjevic_BL2	Sample blank 2	Blank		14.831	384.81	200	14.778	268153		-0.542106		2	0.5781
9	191101_19084_C_Djordjevic_BL3	Sample blank 3	Blank		14.842	280.31	200	14.778	159164		-0.453176		3	0.713047
10	191101_19084_C_Djordjevic_BL4	Sample blank 4	Blank		14.832	165.69	200	14.779	245460		-0.869654		4	0.266936
11	191101_19084_C_Djordjevic_BL5	Sample blank 5 no IS	Blank				0	14.62	19312.5
12	191101_19084_C_Djordjevic_1	cepr1-1, root, 15,6 mg FW, BL1	Analyte		14.821	4158.82	200	14.778	72996.3		1.0567		1	25.1241	23.9464	15.6	1.53502
13	191101_19084_C_Djordjevic_2	cepr1-1, shoot, 18,8 mg FW, BL2	Analyte		14.832	3469.3	200	14.779	206084		0.527228		2	7.2046	6.6265	18.8	0.352473
14	191101_19084_C_Djordjevic_3	No-0, root, 25 mg FW, BL1	Analyte		14.831	5131.38	200	14.778	97964.4		1.0202		1	23.051	21.8733	25	0.874932
15	191101_19084_C_Djordjevic_4	No-0, shoot, 17,2 mg FW, BL2	Analyte		14.832	5060.86	200	14.779	197073		0.710627		2	11.1049	10.5268	17.2	0.612023
16	191101_19084_C_Djordjevic_5	cepr1-1, root, 13,6 mg FW, BL1	Analyte		14.831	2781.01	200	14.778	78864		0.848354		1	15.3683	14.1906	13.6	1.04343
17	191101_19084_C_Djordjevic_6	cepr1-1, shoot, 19,2 mg FW, BL3	Analyte		14.832	2663.45	200	14.768	177040		0.478404		3	6.42075	5.70771	19.2	0.297276
18	191101_19084_C_Djordjevic_7	No-0, root, 19,6 mg FW, BL1	Analyte		14.831	2071.14	200	14.778	79393.6		0.717454		1	11.2852	10.1075	19.6	0.51569
19	191101_19084_C_Djordjevic_8	No-0, shoot, 20 mg FW, BL3	Analyte		14.832	6686.21	200	14.768	196501		0.832844		3	14.8161	14.1031	20	0.705154
20	191101_19084_C_Djordjevic_9	cepr1-1, root, 14,8 mg FW, BL1	Analyte		14.831	3519.72	200	14.768	99498.9		0.84972		1	15.4179	14.2402	14.8	0.962176
21	191101_19084_C_Djordjevic_10	cepr1-1, shoot, 20,2 mg FW, BL3	Analyte		14.831	3364.76	200	14.768	202688		0.521157		3	7.10214	6.38909	20.2	0.316292
22	191101_19084_C_Djordjevic_11	No-0, root, 14,8 mg FW, BL1	Analyte		14.831	1916.68	200	14.768	71490.6		0.72933		1	11.6059	10.4282	14.8	0.704607
23	191101_19084_C_Djordjevic_12	No-0, shoot, 21 mg FW, BL3	Analyte		14.831	5751.71	200	14.779	204108		0.750966		3	12.2136	11.5006	21	0.547648
24	191101_19084_C_Djordjevic_13	cepr1-1, root, 14,2 mg FW, BL1	Analyte		14.831	1859.15	200	14.768	75194.2		0.69416		1	10.6818	9.50408	14.2	0.669301
25	191101_19084_C_Djordjevic_14	cepr1-1, shoot, 22,9 mg FW, BL3	Analyte		14.832	4272.41	200	14.768	209332		0.610867		3	8.77616	8.06311	22.9	0.352101
26	191101_19084_C_Djordjevic_15	No-0, root, 20,5 mg FW, BL1	Analyte		14.831	3683.08	200	14.778	132898		0.743722		1	12.0067	10.829	20.5	0.528243
27	191101_19084_C_Djordjevic_16	No-0, shoot, 21 mg FW, BL3	Analyte		14.831	5710.41	200	14.778	202643		0.750967		3	12.2137	11.5006	21	0.547648
28	191101_19084_C_Djordjevic_17	No-0, root, 16,9 mg FW, BL1	Analyte		14.832	1497.2	200	14.768	90553.2		0.519406		1	7.07287	5.89518	16.9	0.348827
29	191101_19084_C_Djordjevic_18	No-0, shoot, 20,9 mg FW, BL3	Analyte		14.831	6771.69	200	14.768	208135		0.813382		3	14.1512	13.4382	20.9	0.642976
30	191101_19084_C_Djordjevic_19	cepr1-1, root, 7,4 mg FW, BL1	Analyte		14.832	1699.51	200	14.768	100037		0.531193		1	7.27231	6.09462	7.4	0.823597
31	191101_19084_C_Djordjevic_20	cepr1-1, shoot, 18,3 mg FW, BL3	Analyte		14.831	5511.43	200	14.768	241905		0.658649		3	9.82335	9.1103	18.3	0.497831
32	191101_19084_C_Djordjevic_21	cepr1-3, root, 18,3 mg FW, BL1	Analyte		14.831	3838.47	200	14.768	232057		0.519593		1	7.07599	5.8983	18.3	0.322311
33	191101_19084_C_Djordjevic_22	cepr1-3, shoot, 23,8 mg FW, BL3	Analyte		14.831	4596.33	200	14.768	221071		0.618909		3	8.94425	8.2312	23.8	0.345849
34	191101_19084_C_Djordjevic_23	Col-0, root, 14,2 mg FW, BL2	Analyte		14.832	2443.75	200	14.768	236673		0.314938		2	4.3662	3.7881	14.2	0.266768
35	191101_19084_C_Djordjevic_24	Col-0, shoot, 17,6 mg FW, BL3	Analyte		14.832	3634.22	200	14.768	204873		0.549956		3	7.60144	6.88839	17.6	0.391386
36	191101_19084_C_Djordjevic_25	cepr1-3, root, 21 mg FW, BL2	Analyte		14.831	4178.79	200	14.778	214915		0.589813		2	8.3509	7.77279	21	0.370133
37	191101_19084_C_Djordjevic_26	cepr1-3, shoot, 23,2 mg FW, BL3	Analyte		14.832	4941.87	200	14.768	177780		0.745039		3	12.044	11.331	23.2	0.488405
38	191101_19084_C_Djordjevic_27	Col-0, root, 11,6 mg FW, BL2	Analyte		14.832	4223.55	200	14.768	353656		0.378127		2	5.06811	4.49001	11.6	0.387069
39	191101_19084_C_Djordjevic_28	Col-0, shoot, 22,3 mg FW, BL4	Analyte		14.831	3736.1	200	14.768	229373		0.512906		4	6.96523	6.6983	22.3	0.300372
40	191101_19084_C_Djordjevic_29	cepr1-3, root, 12,6 mg FW, BL2	Analyte		14.821	5664.81	200	14.769	267961		0.626144		2	9.09821	8.52011	12.6	0.676199
41	191101_19084_C_Djordjevic_30	cepr1-3, shoot, 15,9 mg FW, BL4	Analyte		14.821	2290.65	200	14.768	203850		0.351678		4	4.76153	4.4946	15.9	0.282679
42	191101_19084_C_Djordjevic_31	Col-0, root, 16,9 mg FW, BL2	Analyte		14.82	3841.49	200	14.768	265078		0.462156		2	6.1793	5.6012	16.9	0.331432
43	191101_19084_C_Djordjevic_32	Col-0, shoot, 17,1 mg FW, BL4	Analyte		14.821	2951	200	14.768	199056		0.472024		4	6.32484	6.0579	17.1	0.354263
44	191101_19084_C_Djordjevic_33	cepr1-3, root, 19 mg FW, BL2	Analyte		14.821	7933.96	200	14.768	251594		0.799819		2	13.7056	13.1275	19	0.690921
45	191101_19084_C_Djordjevic_34	cepr1-3, shoot, 19,2 mg FW, BL4	Analyte		14.821	2930.35	200	14.768	219422		0.426669		4	5.68304	5.4161	19.2	0.282089
46	191101_19084_C_Djordjevic_35	Col-0, root, 16,9 mg FW, BL2	Analyte		14.821	4024.83	200	14.769	255704		0.498041		2	6.72521	6.14711	16.9	0.363734
47	191101_19084_C_Djordjevic_36	Col-0, shoot, 22,3 mg FW, BL4	Analyte		14.821	3489.24	200	14.768	214218		0.512906		4	6.96523	6.6983	22.3	0.300372
48	191101_19084_C_Djordjevic_37	cepr1-3, root, 19,4 mg FW, BL2	Analyte		14.821	7915.11	200	14.768	246344		0.807945		2	13.9709	13.3928	19.4	0.690351
49	191101_19084_C_Djordjevic_38	cepr1-3, shoot, 18,3 mg FW, BL4	Analyte		14.821	2462.62	200	14.768	200932		0.389378		4	5.20443	4.93749	18.3	0.269808
50	191101_19084_C_Djordjevic_39	Col-0, root, 16,6 mg FW, BL2	Analyte		14.821	2432.01	200	14.768	232928		0.319774		2	4.4163	3.8382	16.6	0.231217
51	191101_19084_C_Djordjevic_40	Col-0, shoot, 22,8 mg FW, BL4	Analyte		14.821	7030.34	200	14.768	221246		0.803132		4	13.8131	13.5462	22.8	0.594132
Compound 12: iP9G (366>204)
Compound IS 10: D6-iP9G (372>210)
	Name	Sample Text	Type	Std, Conc	RT	Area	IS Conc	IS RT	IS Area		LOG Res.	Log Conc.
1	191101_Cal_BR9G-1	Calibration_BR9G (0,01/10 fmol/10 uL) Inj,10uL	Standard	0.01			10	13.104	18183.2			-2	SLOPE
2	191101_Cal_BR9G-2	Calibration_BR9G (0,1/10 fmol/10 uL) Inj,10uL	Standard	0.1		0	10	13.101	20506.6			-1	0.963803
3	191101_Cal_BR9G-3	Calibration_BR9G (1/10 fmol/10 uL) Inj,10uL	Standard	1	13.177	2041.09	10	13.102	19817.5		0.0128133	0
4	191101_Cal_BR9G-4	Calibration_BR9G (10/10 fmol/10 uL) Inj,10uL	Standard	10	13.179	14903.8	10	13.104	16971		0.943591	1	INTERC
5	191101_Cal_BR9G-5	Calibration_BR9G (100/10 fmol/10 uL) Inj,10uL	Standard	100	13.179	152235	10	13.104	18188		1.92273	2	-0.00114324
6	191101_Cal_BR9G-6	Calibration_BR9G (1000/10 fmol/10 uL) Inj,10uL	Standard	1000	13.18	1.68141e+06	10	13.104	21211.1		2.89911	3
													# Blank	fmol	fmol-bl	mg FW	pmol/g FW
7	191101_19084_C_Djordjevic_BL1	Sample blank 1	Blank				200	13.091	78507.3				1	0
8	191101_19084_C_Djordjevic_BL2	Sample blank 2	Blank				200	13.091	96831.8				2	0
9	191101_19084_C_Djordjevic_BL3	Sample blank 3	Blank				200	13.091	57656.4				3	0
10	191101_19084_C_Djordjevic_BL4	Sample blank 4	Blank				200	13.091	81362.9				4	0
11	191101_19084_C_Djordjevic_BL5	Sample blank 5 no IS	Blank				0
12	191101_19084_C_Djordjevic_1	cepr1-1, root, 15,6 mg FW, BL1	Analyte		13.167	3201.73	200	13.091	23848		1.42896		1	30.466	30.466	15.6	1.95295
13	191101_19084_C_Djordjevic_2	cepr1-1, shoot, 18,8 mg FW, BL2	Analyte		13.166	17344.7	200	13.091	64353.1		1.73163		2	62.7836	62.7836	18.8	3.33955
14	191101_19084_C_Djordjevic_3	No-0, root, 25 mg FW, BL1	Analyte		13.154	6436.1	200	13.091	29641		1.63776		1	50.1712	50.1712	25	2.00685
15	191101_19084_C_Djordjevic_4	No-0, shoot, 17,2 mg FW, BL2	Analyte		13.164	18416.1	200	13.089	60534.4		1.78423		2	71.1904	71.1904	17.2	4.13898
16	191101_19084_C_Djordjevic_5	cepr1-1, root, 13,6 mg FW, BL1	Analyte		13.166	3428.37	200	13.091	24928.2		1.43943		1	31.2373	31.2373	13.6	2.29686
17	191101_19084_C_Djordjevic_6	cepr1-1, shoot, 19,2 mg FW, BL3	Analyte		13.155	14271.5	200	13.092	52258.3		1.73734		3	63.647	63.647	19.2	3.31495
18	191101_19084_C_Djordjevic_7	No-0, root, 19,6 mg FW, BL1	Analyte		13.152	4424.86	200	13.089	26491.2		1.52383		1	38.2159	38.2159	19.6	1.94979
19	191101_19084_C_Djordjevic_8	No-0, shoot, 20 mg FW, BL3	Analyte		13.155	18325.7	200	13.092	60897.4		1.77949		3	70.3896	70.3896	20	3.51948
20	191101_19084_C_Djordjevic_9	cepr1-1, root, 14,8 mg FW, BL1	Analyte		13.152	3756.98	200	13.089	29595.2		1.40465		1	28.7467	28.7467	14.8	1.94234
21	191101_19084_C_Djordjevic_10	cepr1-1, shoot, 20,2 mg FW, BL3	Analyte		13.154	19760.3	200	13.091	61105.4		1.81074		3	75.8463	75.8463	20.2	3.75477
22	191101_19084_C_Djordjevic_11	No-0, root, 14,8 mg FW, BL1	Analyte		13.155	2935.54	200	13.092	22783.9		1.41109		1	29.1925	29.1925	14.8	1.97246
23	191101_19084_C_Djordjevic_12	No-0, shoot, 21 mg FW, BL3	Analyte		13.154	19780.1	200	13.092	61059.7		1.8115		3	75.9845	75.9845	21	3.61831
24	191101_19084_C_Djordjevic_13	cepr1-1, root, 14,2 mg FW, BL1	Analyte		13.155	2590.53	200	13.092	21809		1.37578		1	26.8311	26.8311	14.2	1.88952
25	191101_19084_C_Djordjevic_14	cepr1-1, shoot, 22,9 mg FW, BL3	Analyte		13.164	21179.8	200	13.089	62452.1		1.8314		3	79.6841	79.6841	22.9	3.47965
26	191101_19084_C_Djordjevic_15	No-0, root, 20,5 mg FW, BL1	Analyte		13.164	5530.75	200	13.089	31204.5		1.5496		1	40.6425	40.6425	20.5	1.98256
27	191101_19084_C_Djordjevic_16	No-0, shoot, 21 mg FW, BL3	Analyte		13.164	19324.1	200	13.089	59651.9		1.8115		3	75.9845	75.9845	21	3.61831
28	191101_19084_C_Djordjevic_17	No-0, root, 16,9 mg FW, BL1	Analyte		13.155	3778.95	200	13.092	29062.6		1.41507		1	29.4712	29.4712	16.9	1.74386
29	191101_19084_C_Djordjevic_18	No-0, shoot, 20,9 mg FW, BL3	Analyte		13.155	21887.8	200	13.092	63199.7		1.84052		3	81.4378	81.4378	20.9	3.89654
30	191101_19084_C_Djordjevic_19	cepr1-1, root, 7,4 mg FW, BL1	Analyte		13.151	2090.53	200	13.089	31135.1		1.12804		1	14.8452	14.8452	7.4	2.00611
31	191101_19084_C_Djordjevic_20	cepr1-1, shoot, 18,3 mg FW, BL3	Analyte		13.154	19693.3	200	13.091	65042.6		1.78215		3	70.8382	70.8382	18.3	3.87094
32	191101_19084_C_Djordjevic_21	cepr1-3, root, 18,3 mg FW, BL1	Analyte		13.167	3915.57	200	13.092	67481.7		1.06464		1	12.7588	12.7588	18.3	0.697201
33	191101_19084_C_Djordjevic_22	cepr1-3, shoot, 23,8 mg FW, BL3	Analyte		13.152	17770.7	200	13.09	60830.6		1.76661		3	68.257	68.257	23.8	2.86794
34	191101_19084_C_Djordjevic_23	Col-0, root, 14,2 mg FW, BL2	Analyte		13.154	3739.3	200	13.092	69057		1.03461		2	11.8756	11.8756	14.2	0.836309
35	191101_19084_C_Djordjevic_24	Col-0, shoot, 17,6 mg FW, BL3	Analyte		13.164	13557.5	200	13.089	61006.1		1.64784		3	51.3935	51.3935	17.6	2.92008
36	191101_19084_C_Djordjevic_25	cepr1-3, root, 21 mg FW, BL2	Analyte		13.154	4092.16	200	13.091	65809.9		1.09469		2	13.7085	13.7085	21	0.652786
37	191101_19084_C_Djordjevic_26	cepr1-3, shoot, 23,2 mg FW, BL3	Analyte		13.165	16029	200	13.088	55368.4		1.76267		3	67.6175	67.6175	23.2	2.91455
38	191101_19084_C_Djordjevic_27	Col-0, root, 11,6 mg FW, BL2	Analyte		13.154	3591.49	200	13.092	79656.7		0.955082		2	9.8206	9.8206	11.6	0.846603
39	191101_19084_C_Djordjevic_28	Col-0, shoot, 22,3 mg FW, BL4	Analyte		13.154	21050.1	200	13.091	67140.9		1.7973		4	73.4486	73.4486	22.3	3.29366
40	191101_19084_C_Djordjevic_29	cepr1-3, root, 12,6 mg FW, BL2	Analyte		13.154	4023.42	200	13.079	77811.9		1.01458		2	11.3206	11.3206	12.6	0.898461
41	191101_19084_C_Djordjevic_30	cepr1-3, shoot, 15,9 mg FW, BL4	Analyte		13.152	13877.5	200	13.089	63282.5		1.64206		4	50.6888	50.6888	15.9	3.18797
42	191101_19084_C_Djordjevic_31	Col-0, root, 16,9 mg FW, BL2	Analyte		13.154	4459.98	200	13.079	73605.7		1.08345		2	13.3453	13.3453	16.9	0.789662
43	191101_19084_C_Djordjevic_32	Col-0, shoot, 17,1 mg FW, BL4	Analyte		13.152	14126.5	200	13.089	61898.1		1.65939		4	52.8317	52.8317	17.1	3.08957
44	191101_19084_C_Djordjevic_33	cepr1-3, root, 19 mg FW, BL2	Analyte		13.155	4375.48	200	13.08	68771.9		1.10464		2	14.0384	14.0384	19	0.738863
45	191101_19084_C_Djordjevic_34	cepr1-3, shoot, 19,2 mg FW, BL4	Analyte		13.152	14555.9	200	13.089	63721.8		1.65978		4	52.8813	52.8813	19.2	2.75423
46	191101_19084_C_Djordjevic_35	Col-0, root, 16,9 mg FW, BL2	Analyte		13.154	4601.82	200	13.079	78877.2		1.06701		2	12.8312	12.8312	16.9	0.759243
47	191101_19084_C_Djordjevic_36	Col-0, shoot, 22,3 mg FW, BL4	Analyte		13.155	19593.6	200	13.08	62495.2		1.7973		4	73.4486	73.4486	22.3	3.29366
48	191101_19084_C_Djordjevic_37	cepr1-3, root, 19,4 mg FW, BL2	Analyte		13.154	4409.91	200	13.078	64052.3		1.13892		2	15.2365	15.2365	19.4	0.785387
49	191101_19084_C_Djordjevic_38	cepr1-3, shoot, 18,3 mg FW, BL4	Analyte		13.154	14055.2	200	13.079	62397.1		1.6537		4	52.1191	52.1191	18.3	2.84804
50	191101_19084_C_Djordjevic_39	Col-0, root, 16,6 mg FW, BL2	Analyte		13.152	4688.54	200	13.089	69052.2		1.13289		2	15.0184	15.0184	16.6	0.904723
51	191101_19084_C_Djordjevic_40	Col-0, shoot, 22,8 mg FW, BL4	Analyte		13.154	22118.7	200	13.078	61367		1.85785		4	84.8818	84.8818	22.8	3.72289
Compound 13: tZ7G (382>220)
Compound IS 11: D5-tZ7G (387>225)
	Name	Sample Text	Type	Std, Conc	RT	Area	IS Conc	IS RT	IS Area		LOG Res.	Log Conc.
1	191101_Cal_7G-1	Calibration_7G (0.01/10 fmol/10 uL) Inj.10uL	Standard	0.01			10	6.513	12909			-2	SLOPE
2	191101_Cal_7G-2	Calibration_7G (0.1/10 fmol/10 uL) Inj.10uL	Standard	0.1	6.603	60.1	10	6.5	15271.1		-1.40499	-1	1.01849
3	191101_Cal_7G-3	Calibration_7G (1/10 fmol/10 uL) Inj.10uL	Standard	1	6.603	879.11	10	6.5	16273.8		-0.267445	0
4	191101_Cal_7G-4	Calibration_7G (10/10 fmol/10 uL) Inj.10uL	Standard	10	6.603	7374.39	10	6.5	14748.9		0.698966	1	INTERC
5	191101_Cal_7G-5	Calibration_7G (100/10 fmol/10 uL) Inj.10uL	Standard	100	6.602	75638.8	10	6.5	15076.8		1.70044	2	-0.332395
6	191101_Cal_7G-6	Calibration_7G (1000/10 fmol/10 uL) Inj.10uL	Standard	1000	6.602	613402	10	6.5	12140.9		2.70349	3
													# Blank	fmol	fmol-bl	mg FW	pmol/g FW
7	191101_19084_C_Djordjevic_BL1	Sample blank 1	Blank				200	6.539	66321.5				1	0
8	191101_19084_C_Djordjevic_BL2	Sample blank 2	Blank				200	6.539	94474.7				2	0
9	191101_19084_C_Djordjevic_BL3	Sample blank 3	Blank				200	6.538	60561.7				3	0
10	191101_19084_C_Djordjevic_BL4	Sample blank 4	Blank				200	6.538	82987.8				4	0
11	191101_19084_C_Djordjevic_BL5	Sample blank 5 no IS	Blank				0
12	191101_19084_C_Djordjevic_1	cepr1-1, root, 15.6 mg FW, BL1	Analyte		6.628	6986.69	200	6.538	37271.3		1.57393		1	74.4255	74.4255	15.6	4.77086
13	191101_19084_C_Djordjevic_2	cepr1-1, shoot, 18.8 mg FW, BL2	Analyte		6.628	17159.9	200	6.538	83537.7		1.61366		2	81.4208	81.4208	18.8	4.33089
14	191101_19084_C_Djordjevic_3	No-0, root, 25 mg FW, BL1	Analyte		6.628	13431.5	200	6.538	45689.7		1.76934		1	115.767	115.767	25	4.63066
15	191101_19084_C_Djordjevic_4	No-0, shoot, 17.2 mg FW, BL2	Analyte		6.641	23932	200	6.538	86448.7		1.74325		2	109.137	109.137	17.2	6.34516
16	191101_19084_C_Djordjevic_5	cepr1-1, root, 13.6 mg FW, BL1	Analyte		6.628	8035.36	200	6.525	42345.6		1.57923		1	75.3226	75.3226	13.6	5.53843
17	191101_19084_C_Djordjevic_6	cepr1-1, shoot, 19.2 mg FW, BL3	Analyte		6.628	19663	200	6.526	76493.9		1.71105		3	101.475	101.475	19.2	5.28515
18	191101_19084_C_Djordjevic_7	No-0, root, 19.6 mg FW, BL1	Analyte		6.629	7417.72	200	6.526	38118.2		1.59017		1	77.2088	77.2088	19.6	3.93923
19	191101_19084_C_Djordjevic_8	No-0, shoot, 20 mg FW, BL3	Analyte		6.628	36821.7	200	6.525	93235.9		1.89755		3	154.693	154.693	20	7.73465
20	191101_19084_C_Djordjevic_9	cepr1-1, root, 14.8 mg FW, BL1	Analyte		6.628	8163.22	200	6.525	45314.1		1.55666		1	71.5758	71.5758	14.8	4.8362
21	191101_19084_C_Djordjevic_10	cepr1-1, shoot, 20.2 mg FW, BL3	Analyte		6.628	29656.8	200	6.525	93653.3		1.80163		3	124.535	124.535	20.2	6.16511
22	191101_19084_C_Djordjevic_11	No-0, root, 14.8 mg FW, BL1	Analyte		6.628	5100.81	200	6.526	32502.1		1.49676		1	62.5104	62.5104	14.8	4.22367
23	191101_19084_C_Djordjevic_12	No-0, shoot, 21 mg FW, BL3	Analyte		6.628	35435.4	200	6.526	91128.9		1.89081		3	152.354	152.354	21	7.25496
24	191101_19084_C_Djordjevic_13	cepr1-1, root, 14.2 mg FW, BL1	Analyte		6.628	7177.04	200	6.525	32586.5		1.64394		1	87.189	87.189	14.2	6.14007
25	191101_19084_C_Djordjevic_14	cepr1-1, shoot, 22.9 mg FW, BL3	Analyte		6.628	31329.9	200	6.538	90793.8		1.83893		3	135.493	135.493	22.9	5.91672
26	191101_19084_C_Djordjevic_15	No-0, root, 20.5 mg FW, BL1	Analyte		6.628	12180	200	6.538	49556.5		1.69158		1	97.1038	97.1038	20.5	4.73677
27	191101_19084_C_Djordjevic_16	No-0, shoot, 21 mg FW, BL3	Analyte		6.629	33269.3	200	6.527	85558.2		1.89081		3	152.354	152.354	21	7.25496
28	191101_19084_C_Djordjevic_17	No-0, root, 16.9 mg FW, BL1	Analyte		6.628	9010.65	200	6.526	41191.4		1.64098		1	86.6077	86.6077	16.9	5.12472
29	191101_19084_C_Djordjevic_18	No-0, shoot, 20.9 mg FW, BL3	Analyte		6.628	34655.8	200	6.525	94448.3		1.86561		3	143.917	143.917	20.9	6.88597
30	191101_19084_C_Djordjevic_19	cepr1-1, root, 7.4 mg FW, BL1	Analyte		6.628	3928.86	200	6.525	37617.4		1.31991		1	41.9095	41.9095	7.4	5.66345
31	191101_19084_C_Djordjevic_20	cepr1-1, shoot, 18.3 mg FW, BL3	Analyte		6.628	25724.3	200	6.525	97572.8		1.72204		3	104.028	104.028	18.3	5.68459
32	191101_19084_C_Djordjevic_21	cepr1-3, root, 18.3 mg FW, BL1	Analyte		6.628	25801	200	6.526	105217		1.69058		1	96.8853	96.8853	18.3	5.29428
33	191101_19084_C_Djordjevic_22	cepr1-3, shoot, 23.8 mg FW, BL3	Analyte		6.628	58016.8	200	6.526	86557.8		2.12728		3	260.033	260.033	23.8	10.9258
34	191101_19084_C_Djordjevic_23	Col-0, root, 14.2 mg FW, BL2	Analyte		6.628	16381.2	200	6.538	101485		1.50898		2	64.2611	64.2611	14.2	4.52543
35	191101_19084_C_Djordjevic_24	Col-0, shoot, 17.6 mg FW, BL3	Analyte		6.628	26764.2	200	6.525	86833.1		1.7899		3	121.276	121.276	17.6	6.89067
36	191101_19084_C_Djordjevic_25	cepr1-3, root, 21 mg FW, BL2	Analyte		6.628	29975.2	200	6.538	103918		1.7611		2	113.631	113.631	21	5.41102
37	191101_19084_C_Djordjevic_26	cepr1-3, shoot, 23.2 mg FW, BL3	Analyte		6.628	45084.8	200	6.539	62059.2		2.16225		3	281.43	281.43	23.2	12.1306
38	191101_19084_C_Djordjevic_27	Col-0, root, 11.6 mg FW, BL2	Analyte		6.628	18107.5	200	6.526	121987		1.47257		2	59.1846	59.1846	11.6	5.10212
39	191101_19084_C_Djordjevic_28	Col-0, shoot, 22.3 mg FW, BL4	Analyte		6.628	45148.7	200	6.526	95700.5		1.97476		4	184.196	184.196	22.3	8.2599
40	191101_19084_C_Djordjevic_29	cepr1-3, root, 12.6 mg FW, BL2	Analyte		6.628	29599.6	200	6.525	123985		1.67895		2	94.37	94.37	12.6	7.48968
41	191101_19084_C_Djordjevic_30	cepr1-3, shoot, 15.9 mg FW, BL4	Analyte		6.628	44174	200	6.525	88762.9		1.99797		4	194.117	194.117	15.9	12.2086
42	191101_19084_C_Djordjevic_31	Col-0, root, 16.9 mg FW, BL2	Analyte		6.616	22856.3	200	6.526	112700		1.60811		2	80.4059	80.4059	16.9	4.75775
43	191101_19084_C_Djordjevic_32	Col-0, shoot, 17.1 mg FW, BL4	Analyte		6.615	29762.3	200	6.526	86878.1		1.83579		4	134.533	134.533	17.1	7.86741
44	191101_19084_C_Djordjevic_33	cepr1-3, root, 19 mg FW, BL2	Analyte		6.616	44535.1	200	6.526	125101		1.85247		2	139.705	139.705	19	7.35287
45	191101_19084_C_Djordjevic_34	cepr1-3, shoot, 19.2 mg FW, BL4	Analyte		6.628	59282.2	200	6.525	93845.7		2.10154		4	245.334	245.334	19.2	12.7778
46	191101_19084_C_Djordjevic_35	Col-0, root, 16.9 mg FW, BL2	Analyte		6.628	26379.5	200	6.525	120042		1.64296		2	86.9969	86.9969	16.9	5.14775
47	191101_19084_C_Djordjevic_36	Col-0, shoot, 22.3 mg FW, BL4	Analyte		6.616	42124.2	200	6.526	89289.7		1.97476		4	184.196	184.196	22.3	8.2599
48	191101_19084_C_Djordjevic_37	cepr1-3, root, 19.4 mg FW, BL2	Analyte		6.615	36482.9	200	6.526	97675.7		1.87333		2	146.451	146.451	19.4	7.54903
49	191101_19084_C_Djordjevic_38	cepr1-3, shoot, 18.3 mg FW, BL4	Analyte		6.615	48794.4	200	6.526	92276.2		2.02431		4	206.03	206.03	18.3	11.2585
50	191101_19084_C_Djordjevic_39	Col-0, root, 16.6 mg FW, BL2	Analyte		6.615	19123	200	6.525	101819		1.57476		2	74.5654	74.5654	16.6	4.49189
51	191101_19084_C_Djordjevic_40	Col-0, shoot, 22.8 mg FW, BL4	Analyte		6.615	47250.8	200	6.525	95189.4		1.99685		4	193.628	193.628	22.8	8.49247
Compound 14: cZ7G (382>220)
Compound IS 12: 15N4-cZ7G (386>224)
	Name	Sample Text	Type	Std, Conc	RT	Area	IS Conc	IS RT	IS Area		LOG Res.	Log Conc.
1	191101_Cal_7G-1	Calibration_7G (0.01/10 fmol/10 uL) Inj.10uL	Standard	0.01			10	7.205	11966.7			-2	SLOPE
2	191101_Cal_7G-2	Calibration_7G (0.1/10 fmol/10 uL) Inj.10uL	Standard	0.1	7.218	46.13	10	7.192	13123.1		-1.45405	-1	1.01132
3	191101_Cal_7G-3	Calibration_7G (1/10 fmol/10 uL) Inj.10uL	Standard	1	7.205	556.24	10	7.192	14322.7		-0.410762	0
4	191101_Cal_7G-4	Calibration_7G (10/10 fmol/10 uL) Inj.10uL	Standard	10	7.205	4826.72	10	7.192	12420.6		0.58951	1	INTERC
5	191101_Cal_7G-5	Calibration_7G (100/10 fmol/10 uL) Inj.10uL	Standard	100	7.205	51182.4	10	7.192	13233.6		1.58744	2	-0.428204
6	191101_Cal_7G-6	Calibration_7G (1000/10 fmol/10 uL) Inj.10uL	Standard	1000	7.205	425157	10	7.192	10594.8		2.60346	3
													# Blank	fmol	fmol-bl	mg FW	pmol/g FW
7	191101_19084_C_Djordjevic_BL1	Sample blank 1	Blank				200	7.231	47376				1	0
8	191101_19084_C_Djordjevic_BL2	Sample blank 2	Blank				200	7.231	75220.1				2	0
9	191101_19084_C_Djordjevic_BL3	Sample blank 3	Blank				200	7.23	39927.1				3	0
10	191101_19084_C_Djordjevic_BL4	Sample blank 4	Blank				200	7.231	58695.6				4	0
11	191101_19084_C_Djordjevic_BL5	Sample blank 5 no IS	Blank				0
12	191101_19084_C_Djordjevic_1	cepr1-1, root, 15.6 mg FW, BL1	Analyte		7.244	37323.3	200	7.231	26386.8		2.45162		1	704.021	704.021	15.6	45.1296
13	191101_19084_C_Djordjevic_2	cepr1-1, shoot, 18.8 mg FW, BL2	Analyte		7.243	57890.1	200	7.23	60282.7		2.28344		2	480.05	480.05	18.8	25.5346
14	191101_19084_C_Djordjevic_3	No-0, root, 25 mg FW, BL1	Analyte		7.243	78688.6	200	7.231	29791.8		2.72285		1	1305.48	1305.48	25	52.2193
15	191101_19084_C_Djordjevic_4	No-0, shoot, 17.2 mg FW, BL2	Analyte		7.243	50399.4	200	7.231	61431.6		2.21506		2	410.842	410.842	17.2	23.8862
16	191101_19084_C_Djordjevic_5	cepr1-1, root, 13.6 mg FW, BL1	Analyte		7.243	37769.7	200	7.23	28229.9		2.42746		1	666.342	666.342	13.6	48.9957
17	191101_19084_C_Djordjevic_6	cepr1-1, shoot, 19.2 mg FW, BL3	Analyte		7.231	52108.4	200	7.231	54134.9		2.28446		3	481.166	481.166	19.2	25.0607
18	191101_19084_C_Djordjevic_7	No-0, root, 19.6 mg FW, BL1	Analyte		7.232	43549.3	200	7.219	26394.4		2.5185		1	819.81	819.81	19.6	41.8271
19	191101_19084_C_Djordjevic_8	No-0, shoot, 20 mg FW, BL3	Analyte		7.23	59119	200	7.218	67450.9		2.24377		3	438.59	438.59	20	21.9295
20	191101_19084_C_Djordjevic_9	cepr1-1, root, 14.8 mg FW, BL1	Analyte		7.232	35302.9	200	7.219	31430.3		2.35149		1	560.499	560.499	14.8	37.8715
21	191101_19084_C_Djordjevic_10	cepr1-1, shoot, 20.2 mg FW, BL3	Analyte		7.23	75804.2	200	7.217	69081.8		2.34136		3	547.718	547.718	20.2	27.1148
22	191101_19084_C_Djordjevic_11	No-0, root, 14.8 mg FW, BL1	Analyte		7.231	29307.6	200	7.218	21492.5		2.43572		1	678.989	678.989	14.8	45.8777
23	191101_19084_C_Djordjevic_12	No-0, shoot, 21 mg FW, BL3	Analyte		7.23	55452.2	200	7.218	63715.3		2.2407		3	435.541	435.541	21	20.74
24	191101_19084_C_Djordjevic_13	cepr1-1, root, 14.2 mg FW, BL1	Analyte		7.23	32599.5	200	7.218	26412.9		2.39242		1	615.248	615.248	14.2	43.3273
25	191101_19084_C_Djordjevic_14	cepr1-1, shoot, 22.9 mg FW, BL3	Analyte		7.23	76922.5	200	7.218	64550.8		2.37718		3	594.262	594.262	22.9	25.9503
26	191101_19084_C_Djordjevic_15	No-0, root, 20.5 mg FW, BL1	Analyte		7.243	71642.9	200	7.218	34963.8		2.61258		1	1015.65	1015.65	20.5	49.544
27	191101_19084_C_Djordjevic_16	No-0, shoot, 21 mg FW, BL3	Analyte		7.233	54105.9	200	7.22	62168.4		2.2407		3	435.541	435.541	21	20.74
28	191101_19084_C_Djordjevic_17	No-0, root, 16.9 mg FW, BL1	Analyte		7.23	51426.3	200	7.218	29753.8		2.53867		1	858.344	858.344	16.9	50.7896
29	191101_19084_C_Djordjevic_18	No-0, shoot, 20.9 mg FW, BL3	Analyte		7.23	69388.1	200	7.218	70860.6		2.29191		3	489.396	489.396	20.9	23.4161
30	191101_19084_C_Djordjevic_19	cepr1-1, root, 7.4 mg FW, BL1	Analyte		7.23	15831.3	200	7.218	25990.5		2.08573		1	306.049	306.049	7.4	41.3579
31	191101_19084_C_Djordjevic_20	cepr1-1, shoot, 18.3 mg FW, BL3	Analyte		7.231	71889.8	200	7.218	71347.1		2.30432		3	503.423	503.423	18.3	27.5094
32	191101_19084_C_Djordjevic_21	cepr1-3, root, 18.3 mg FW, BL1	Analyte		7.231	59244.3	200	7.218	74848.4		2.19949		1	396.533	396.533	18.3	21.6685
33	191101_19084_C_Djordjevic_22	cepr1-3, shoot, 23.8 mg FW, BL3	Analyte		7.23	66733.4	200	7.218	63522.8		2.32244		3	524.629	524.629	23.8	22.0433
34	191101_19084_C_Djordjevic_23	Col-0, root, 14.2 mg FW, BL2	Analyte		7.243	51951.7	200	7.23	72823.1		2.15436		2	357.809	357.809	14.2	25.1979
35	191101_19084_C_Djordjevic_24	Col-0, shoot, 17.6 mg FW, BL3	Analyte		7.23	42487.8	200	7.217	60462.1		2.14781		3	352.513	352.513	17.6	20.0292
36	191101_19084_C_Djordjevic_25	cepr1-3, root, 21 mg FW, BL2	Analyte		7.243	66785.5	200	7.231	70583.2		2.27701		2	473.073	473.073	21	22.5273
37	191101_19084_C_Djordjevic_26	cepr1-3, shoot, 23.2 mg FW, BL3	Analyte		7.244	17006.7	200	7.231	15448.1		2.34277		3	549.483	549.483	23.2	23.6846
38	191101_19084_C_Djordjevic_27	Col-0, root, 11.6 mg FW, BL2	Analyte		7.23	51541.2	200	7.218	85198		2.08276		2	303.982	303.982	11.6	26.2053
39	191101_19084_C_Djordjevic_28	Col-0, shoot, 22.3 mg FW, BL4	Analyte		7.23	68583.2	200	7.218	73430.2		2.27137		4	467.04	467.04	22.3	20.9435
40	191101_19084_C_Djordjevic_29	cepr1-3, root, 12.6 mg FW, BL2	Analyte		7.23	50852.9	200	7.218	83923.6		2.08346		2	304.471	304.471	12.6	24.1644
41	191101_19084_C_Djordjevic_30	cepr1-3, shoot, 15.9 mg FW, BL4	Analyte		7.23	46423.2	200	7.218	62432.2		2.17236		4	372.773	372.773	15.9	23.4449
42	191101_19084_C_Djordjevic_31	Col-0, root, 16.9 mg FW, BL2	Analyte		7.231	66500.4	200	7.218	84128.4		2.19891		2	396.007	396.007	16.9	23.4324
43	191101_19084_C_Djordjevic_32	Col-0, shoot, 17.1 mg FW, BL4	Analyte		7.23	35839.2	200	7.218	61316.9		2.06781		4	293.811	293.811	17.1	17.1819
44	191101_19084_C_Djordjevic_33	cepr1-3, root, 19 mg FW, BL2	Analyte		7.231	71746.7	200	7.218	88657.7		2.20912		2	405.315	405.315	19	21.3324
45	191101_19084_C_Djordjevic_34	cepr1-3, shoot, 19.2 mg FW, BL4	Analyte		7.23	51270.6	200	7.218	66787.7		2.1862		4	384.712	384.712	19.2	20.0371
46	191101_19084_C_Djordjevic_35	Col-0, root, 16.9 mg FW, BL2	Analyte		7.231	76358.5	200	7.218	85988.6		2.24945		2	444.296	444.296	16.9	26.2897
47	191101_19084_C_Djordjevic_36	Col-0, shoot, 22.3 mg FW, BL4	Analyte		7.231	62699	200	7.218	67130.1		2.27137		4	467.04	467.04	22.3	20.9435
48	191101_19084_C_Djordjevic_37	cepr1-3, root, 19.4 mg FW, BL2	Analyte		7.23	63533.1	200	7.217	69089.5		2.26462		2	459.911	459.911	19.4	23.7068
49	191101_19084_C_Djordjevic_38	cepr1-3, shoot, 18.3 mg FW, BL4	Analyte		7.23	42858.4	200	7.218	62267.2		2.13881		4	345.359	345.359	18.3	18.8721
50	191101_19084_C_Djordjevic_39	Col-0, root, 16.6 mg FW, BL2	Analyte		7.232	55861.4	200	7.219	67750		2.21723		2	412.876	412.876	16.6	24.872
51	191101_19084_C_Djordjevic_40	Col-0, shoot, 22.8 mg FW, BL4	Analyte		7.218	68524.4	200	7.218	66815		2.312		4	512.303	512.303	22.8	22.4694
Compound 15: DHZ7G(-) (384>222)
Compound IS 11: D5-tZ7G (387>225)
	Name	Sample Text	Type	Std, Conc	RT	Area	IS Conc	IS RT	IS Area		LOG Res.	Log Conc.
1	191101_Cal_7G-1	Calibration_7G (0.01/10 fmol/10 uL) Inj.10uL	Standard	0.01			10	6.513	12909			-2	SLOPE
2	191101_Cal_7G-2	Calibration_7G (0.1/10 fmol/10 uL) Inj.10uL	Standard	0.1	7.564	34.37	10	6.5	15271.1		-1.64769	-1	1.03556
3	191101_Cal_7G-3	Calibration_7G (1/10 fmol/10 uL) Inj.10uL	Standard	1	7.577	302.82	10	6.5	16273.8		-0.730304	0
4	191101_Cal_7G-4	Calibration_7G (10/10 fmol/10 uL) Inj.10uL	Standard	10	7.576	3884.03	10	6.5	14748.9		0.420522	1	INTERC
5	191101_Cal_7G-5	Calibration_7G (100/10 fmol/10 uL) Inj.10uL	Standard	100	7.576	41433.3	10	6.5	15076.8		1.43904	2	-0.650159
6	191101_Cal_7G-6	Calibration_7G (1000/10 fmol/10 uL) Inj.10uL	Standard	1000	7.576	338613	10	6.5	12140.9		2.44545	3							(+/-)DHZ7G
													# Blank	fmol	fmol-bl	mg FW	pmol/g FW		pmol/g FW
7	191101_19084_C_Djordjevic_BL1	Sample blank 1	Blank				200	6.539	66321.5				1	0
8	191101_19084_C_Djordjevic_BL2	Sample blank 2	Blank				200	6.539	94474.7				2	0
9	191101_19084_C_Djordjevic_BL3	Sample blank 3	Blank				200	6.538	60561.7				3	0
10	191101_19084_C_Djordjevic_BL4	Sample blank 4	Blank				200	6.538	82987.8				4	0
11	191101_19084_C_Djordjevic_BL5	Sample blank 5 no IS	Blank				0
12	191101_19084_C_Djordjevic_1	cepr1-1, root, 15.6 mg FW, BL1	Analyte				200	6.538	37271.3				1	0	0	15.6	<LOD		<LOD
13	191101_19084_C_Djordjevic_2	cepr1-1, shoot, 18.8 mg FW, BL2	Analyte		7.576	3461.27	200	6.538	83537.7		0.918383		2	32.7096	32.7096	18.8	1.73987		1.73987
14	191101_19084_C_Djordjevic_3	No-0, root, 25 mg FW, BL1	Analyte				200	6.538	45689.7				1	0	0	25	<LOD		<LOD
15	191101_19084_C_Djordjevic_4	No-0, shoot, 17.2 mg FW, BL2	Analyte		7.576	3772.93	200	6.538	86448.7		0.94095		2	34.3928	34.3928	17.2	1.99958		1.99958
16	191101_19084_C_Djordjevic_5	cepr1-1, root, 13.6 mg FW, BL1	Analyte				200	6.525	42345.6				1	0	0	13.6	<LOD		<LOD
17	191101_19084_C_Djordjevic_6	cepr1-1, shoot, 19.2 mg FW, BL3	Analyte		7.59	3126.13	200	6.526	76493.9		0.91241		3	32.2781	32.2781	19.2	1.68115		1.87483
18	191101_19084_C_Djordjevic_7	No-0, root, 19.6 mg FW, BL1	Analyte				200	6.526	38118.2				1	0	0	19.6	<LOD		<LOD
19	191101_19084_C_Djordjevic_8	No-0, shoot, 20 mg FW, BL3	Analyte		7.576	4413.59	200	6.525	93235.9		0.976239		3	37.2001	37.2001	20	1.86		2.03344
20	191101_19084_C_Djordjevic_9	cepr1-1, root, 14.8 mg FW, BL1	Analyte				200	6.525	45314.1				1	0	0	14.8	<LOD		<LOD
21	191101_19084_C_Djordjevic_10	cepr1-1, shoot, 20.2 mg FW, BL3	Analyte		7.576	3708.71	200	6.525	93653.3		0.89873		3	31.311	31.311	20.2	1.55005		1.69081
22	191101_19084_C_Djordjevic_11	No-0, root, 14.8 mg FW, BL1	Analyte				200	6.526	32502.1				1	0	0	14.8	<LOD		<LOD
23	191101_19084_C_Djordjevic_12	No-0, shoot, 21 mg FW, BL3	Analyte		7.589	3733.2	200	6.526	91128.9		0.913455		3	32.3531	32.3531	21	1.54063		1.54063
24	191101_19084_C_Djordjevic_13	cepr1-1, root, 14.2 mg FW, BL1	Analyte				200	6.525	32586.5				1	0	0	14.2	<LOD		<LOD
25	191101_19084_C_Djordjevic_14	cepr1-1, shoot, 22.9 mg FW, BL3	Analyte		7.589	4320.83	200	6.538	90793.8		0.978541		3	37.391	37.391	22.9	1.63279		1.8221
26	191101_19084_C_Djordjevic_15	No-0, root, 20.5 mg FW, BL1	Analyte				200	6.538	49556.5				1	0	0	20.5	<LOD		<LOD
27	191101_19084_C_Djordjevic_16	No-0, shoot, 21 mg FW, BL3	Analyte		7.592	3504.99	200	6.527	85558.2		0.913455		3	32.3531	32.3531	21	1.54063		1.54063
28	191101_19084_C_Djordjevic_17	No-0, root, 16.9 mg FW, BL1	Analyte				200	6.526	41191.4				1	0	0	16.9	<LOD		<LOD
29	191101_19084_C_Djordjevic_18	No-0, shoot, 20.9 mg FW, BL3	Analyte		7.576	5345.39	200	6.525	94448.3		1.05382		3	44.2035	44.2035	20.9	2.115		2.115
30	191101_19084_C_Djordjevic_19	cepr1-1, root, 7.4 mg FW, BL1	Analyte				200	6.525	37617.4				1	0	0	7.4	<LOD		<LOD
31	191101_19084_C_Djordjevic_20	cepr1-1, shoot, 18.3 mg FW, BL3	Analyte		7.576	4466.22	200	6.525	97572.8		0.961642		3	36.0121	36.0121	18.3	1.96787		1.96787
32	191101_19084_C_Djordjevic_21	cepr1-3, root, 18.3 mg FW, BL1	Analyte		7.59	2621.29	200	6.526	105217		0.697459		1	20.0142	20.0142	18.3	1.09367		1.65794
33	191101_19084_C_Djordjevic_22	cepr1-3, shoot, 23.8 mg FW, BL3	Analyte		7.59	5261.09	200	6.526	86557.8		1.0848		3	47.3562	47.3562	23.8	1.98976		2.33313
34	191101_19084_C_Djordjevic_23	Col-0, root, 14.2 mg FW, BL2	Analyte		7.589	1270.51	200	6.538	101485		0.398608		2	10.2979	10.2979	14.2	0.725207		1.08584
35	191101_19084_C_Djordjevic_24	Col-0, shoot, 17.6 mg FW, BL3	Analyte		7.589	2773.8	200	6.525	86833.1		0.80542		3	25.4443	25.4443	17.6	1.4457		1.4457
36	191101_19084_C_Djordjevic_25	cepr1-3, root, 21 mg FW, BL2	Analyte		7.602	2625.71	200	6.538	103918		0.703586		2	20.2887	20.2887	21	0.96613		1.51464
37	191101_19084_C_Djordjevic_26	cepr1-3, shoot, 23.2 mg FW, BL3	Analyte		7.59	4956.83	200	6.539	62059.2		1.20343		3	61.6497	61.6497	23.2	2.65732		2.65732
38	191101_19084_C_Djordjevic_27	Col-0, root, 11.6 mg FW, BL2	Analyte		7.589	1592.4	200	6.526	121987		0.416767		2	10.7222	10.7222	11.6	0.924332		1.34399
39	191101_19084_C_Djordjevic_28	Col-0, shoot, 22.3 mg FW, BL4	Analyte		7.589	4187.92	200	6.526	95700.5		0.942114		4	34.4819	34.4819	22.3	1.54627		1.54627
40	191101_19084_C_Djordjevic_29	cepr1-3, root, 12.6 mg FW, BL2	Analyte		7.589	2722.3	200	6.525	123985		0.642597		2	17.7158	17.7158	12.6	1.40601		2.20251
41	191101_19084_C_Djordjevic_30	cepr1-3, shoot, 15.9 mg FW, BL4	Analyte		7.589	4597.41	200	6.525	88762.9		1.01531		4	40.5766	40.5766	15.9	2.55199		2.95119
42	191101_19084_C_Djordjevic_31	Col-0, root, 16.9 mg FW, BL2	Analyte		7.589	1772.9	200	6.526	112700		0.497792		2	12.8389	12.8389	16.9	0.759698		1.03992
43	191101_19084_C_Djordjevic_32	Col-0, shoot, 17.1 mg FW, BL4	Analyte		7.577	3000.27	200	6.526	86878.1		0.83928		4	27.434	27.434	17.1	1.60433		1.60433
44	191101_19084_C_Djordjevic_33	cepr1-3, root, 19 mg FW, BL2	Analyte		7.59	4336.63	200	6.526	125101		0.840922		2	27.5343	27.5343	19	1.44917		2.21438
45	191101_19084_C_Djordjevic_34	cepr1-3, shoot, 19.2 mg FW, BL4	Analyte		7.589	5344.22	200	6.525	93845.7		1.0565		4	44.4681	44.4681	19.2	2.31605		2.31605
46	191101_19084_C_Djordjevic_35	Col-0, root, 16.9 mg FW, BL2	Analyte		7.589	1906.78	200	6.525	120042		0.501997		2	12.9595	12.9595	16.9	0.766835		1.13108
47	191101_19084_C_Djordjevic_36	Col-0, shoot, 22.3 mg FW, BL4	Analyte		7.577	3413.41	200	6.526	89289.7		0.883417		4	30.2629	30.2629	22.3	1.35708		1.54627
48	191101_19084_C_Djordjevic_37	cepr1-3, root, 19.4 mg FW, BL2	Analyte		7.589	3245.73	200	6.526	97675.7		0.822556		2	26.4325	26.4325	19.4	1.3625		2.13374
49	191101_19084_C_Djordjevic_38	cepr1-3, shoot, 18.3 mg FW, BL4	Analyte		7.577	4392	200	6.526	92276.2		0.978602		4	37.3961	37.3961	18.3	2.0435		2.40965
50	191101_19084_C_Djordjevic_39	Col-0, root, 16.6 mg FW, BL2	Analyte		7.578	1363.76	200	6.525	101819		0.427939		2	10.9919	10.9919	16.6	0.662165		1.00929
51	191101_19084_C_Djordjevic_40	Col-0, shoot, 22.8 mg FW, BL4	Analyte		7.576	4388.08	200	6.525	95189.4		0.964716		4	36.2591	36.2591	22.8	1.59031		1.59031
Compound 16: DHZ7G(+) (384>222)
Compound IS 11: D5-tZ7G (387>225)
	Name	Sample Text	Type	Std, Conc	RT	Area	IS Conc	IS RT	IS Area		LOG Res.	Log Conc.
1	191101_Cal_7G-1	Calibration_7G (0.01/10 fmol/10 uL) Inj.10uL	Standard	0.01			10	6.513	12909			-2	SLOPE
2	191101_Cal_7G-2	Calibration_7G (0.1/10 fmol/10 uL) Inj.10uL	Standard	0.1			10	6.5	15271.1			-1	1.01497
3	191101_Cal_7G-3	Calibration_7G (1/10 fmol/10 uL) Inj.10uL	Standard	1	7.846	419.9	10	6.5	16273.8		-0.588343	0
4	191101_Cal_7G-4	Calibration_7G (10/10 fmol/10 uL) Inj.10uL	Standard	10	7.833	4031.91	10	6.5	14748.9		0.43675	1	INTERC
5	191101_Cal_7G-5	Calibration_7G (100/10 fmol/10 uL) Inj.10uL	Standard	100	7.833	42116.1	10	6.5	15076.8		1.44614	2	-0.584209
6	191101_Cal_7G-6	Calibration_7G (1000/10 fmol/10 uL) Inj.10uL	Standard	1000	7.832	348873	10	6.5	12140.9		2.45842	3
													# Blank	fmol	fmol-bl	mg FW	pmol/g FW
7	191101_19084_C_Djordjevic_BL1	Sample blank 1	Blank				200	6.539	66321.5				1	0
8	191101_19084_C_Djordjevic_BL2	Sample blank 2	Blank				200	6.539	94474.7				2	0
9	191101_19084_C_Djordjevic_BL3	Sample blank 3	Blank				200	6.538	60561.7				3	0
10	191101_19084_C_Djordjevic_BL4	Sample blank 4	Blank				200	6.538	82987.8				4	0
11	191101_19084_C_Djordjevic_BL5	Sample blank 5 no IS	Blank				0
12	191101_19084_C_Djordjevic_1	cepr1-1, root, 15.6 mg FW, BL1	Analyte				200	6.538	37271.3				1	0	0	15.6	<LOD
13	191101_19084_C_Djordjevic_2	cepr1-1, shoot, 18.8 mg FW, BL2	Analyte				200	6.538	83537.7		#NUM!		2	0	0	18.8	<LOD
14	191101_19084_C_Djordjevic_3	No-0, root, 25 mg FW, BL1	Analyte				200	6.538	45689.7				1	0	0	25	<LOD
15	191101_19084_C_Djordjevic_4	No-0, shoot, 17.2 mg FW, BL2	Analyte				200	6.538	86448.7		#NUM!		2	0	0	17.2	<LOD
16	191101_19084_C_Djordjevic_5	cepr1-1, root, 13.6 mg FW, BL1	Analyte				200	6.525	42345.6				1	0	0	13.6	<LOD
17	191101_19084_C_Djordjevic_6	cepr1-1, shoot, 19.2 mg FW, BL3	Analyte		7.859	377.84	200	6.526	76493.9		-0.00528865		3	3.71863	3.71863	19.2	0.193679
18	191101_19084_C_Djordjevic_7	No-0, root, 19.6 mg FW, BL1	Analyte				200	6.526	38118.2				1	0	0	19.6	<LOD
19	191101_19084_C_Djordjevic_8	No-0, shoot, 20 mg FW, BL3	Analyte		7.858	429.14	200	6.525	93235.9		-0.0359544		3	3.46873	3.46873	20	0.173436
20	191101_19084_C_Djordjevic_9	cepr1-1, root, 14.8 mg FW, BL1	Analyte				200	6.525	45314.1				1	0	0	14.8	<LOD
21	191101_19084_C_Djordjevic_10	cepr1-1, shoot, 20.2 mg FW, BL3	Analyte		7.871	352.31	200	6.525	93653.3		-0.123568		3	2.84347	2.84347	20.2	0.140766
22	191101_19084_C_Djordjevic_11	No-0, root, 14.8 mg FW, BL1	Analyte				200	6.526	32502.1				1	0	0	14.8	<LOD
23	191101_19084_C_Djordjevic_12	No-0, shoot, 21 mg FW, BL3	Analyte				200	6.526	91128.9		#NUM!		3	0	0	21	<LOD
24	191101_19084_C_Djordjevic_13	cepr1-1, root, 14.2 mg FW, BL1	Analyte				200	6.525	32586.5				1	0	0	14.2	<LOD
25	191101_19084_C_Djordjevic_14	cepr1-1, shoot, 22.9 mg FW, BL3	Analyte		7.858	524.02	200	6.538	90793.8		0.0623215		3	4.33508	4.33508	22.9	0.189305
26	191101_19084_C_Djordjevic_15	No-0, root, 20.5 mg FW, BL1	Analyte				200	6.538	49556.5				1	0	0	20.5	<LOD
27	191101_19084_C_Djordjevic_16	No-0, shoot, 21 mg FW, BL3	Analyte				200	6.527	85558.2		#NUM!		3	0	0	21	<LOD
28	191101_19084_C_Djordjevic_17	No-0, root, 16.9 mg FW, BL1	Analyte				200	6.526	41191.4				1	0	0	16.9	<LOD
29	191101_19084_C_Djordjevic_18	No-0, shoot, 20.9 mg FW, BL3	Analyte				200	6.525	94448.3		#NUM!		3	0	0	20.9	<LOD
30	191101_19084_C_Djordjevic_19	cepr1-1, root, 7.4 mg FW, BL1	Analyte				200	6.525	37617.4				1	0	0	7.4	<LOD
31	191101_19084_C_Djordjevic_20	cepr1-1, shoot, 18.3 mg FW, BL3	Analyte				200	6.525	97572.8		#NUM!		3	0	0	18.3	<LOD
32	191101_19084_C_Djordjevic_21	cepr1-3, root, 18.3 mg FW, BL1	Analyte		7.859	1465.42	200	6.526	105217		0.444906		1	10.3262	10.3262	18.3	0.564272
33	191101_19084_C_Djordjevic_22	cepr1-3, shoot, 23.8 mg FW, BL3	Analyte		7.846	950.75	200	6.526	86557.8		0.34179		3	8.1723	8.1723	23.8	0.343374
34	191101_19084_C_Djordjevic_23	Col-0, root, 14.2 mg FW, BL2	Analyte		7.859	693.64	200	6.538	101485		0.135764		2	5.12102	5.12102	14.2	0.360635
35	191101_19084_C_Djordjevic_24	Col-0, shoot, 17.6 mg FW, BL3	Analyte				200	6.525	86833.1		#NUM!		3	0	0	17.6	<LOD
36	191101_19084_C_Djordjevic_25	cepr1-3, root, 21 mg FW, BL2	Analyte		7.858	1617.12	200	6.538	103918		0.493082		2	11.5187	11.5187	21	0.548511
37	191101_19084_C_Djordjevic_26	cepr1-3, shoot, 23.2 mg FW, BL3	Analyte				200	6.539	62059.2		#NUM!		3	0	0	23.2	<LOD
38	191101_19084_C_Djordjevic_27	Col-0, root, 11.6 mg FW, BL2	Analyte		7.858	791.99	200	6.526	121987		0.113435		2	4.86806	4.86806	11.6	0.419661
39	191101_19084_C_Djordjevic_28	Col-0, shoot, 22.3 mg FW, BL4	Analyte				200	6.526	95700.5		#NUM!		4	0	0	22.3	<LOD
40	191101_19084_C_Djordjevic_29	cepr1-3, root, 12.6 mg FW, BL2	Analyte		7.858	1677.56	200	6.525	123985		0.432339		2	10.0359	10.0359	12.6	0.796502
41	191101_19084_C_Djordjevic_30	cepr1-3, shoot, 15.9 mg FW, BL4	Analyte		7.858	754.39	200	6.525	88762.9		0.230395		4	6.34733	6.34733	15.9	0.399203
42	191101_19084_C_Djordjevic_31	Col-0, root, 16.9 mg FW, BL2	Analyte		7.846	711.52	200	6.526	112700		0.101295		2	4.73582	4.73582	16.9	0.280226
43	191101_19084_C_Djordjevic_32	Col-0, shoot, 17.1 mg FW, BL4	Analyte				200	6.526	86878.1		#NUM!		4	0	0	17.1	<LOD
44	191101_19084_C_Djordjevic_33	cepr1-3, root, 19 mg FW, BL2	Analyte		7.846	2465.78	200	6.526	125101		0.595724		2	14.539	14.539	19	0.765208
45	191101_19084_C_Djordjevic_34	cepr1-3, shoot, 19.2 mg FW, BL4	Analyte				200	6.525	93845.7		#NUM!		4	0	0	19.2	<LOD
46	191101_19084_C_Djordjevic_35	Col-0, root, 16.9 mg FW, BL2	Analyte		7.858	988.99	200	6.525	120042		0.216889		2	6.1558	6.1558	16.9	0.364249
47	191101_19084_C_Djordjevic_36	Col-0, shoot, 22.3 mg FW, BL4	Analyte		7.859	501.33	200	6.526	89289.7		0.0503525		4	4.21895	4.21895	22.3	0.18919
48	191101_19084_C_Djordjevic_37	cepr1-3, root, 19.4 mg FW, BL2	Analyte		7.858	1982.1	200	6.526	97675.7		0.608369		2	14.9621	14.9621	19.4	0.771242
49	191101_19084_C_Djordjevic_38	cepr1-3, shoot, 18.3 mg FW, BL4	Analyte		7.846	828.55	200	6.526	92276.2		0.254259		4	6.70045	6.70045	18.3	0.366145
50	191101_19084_C_Djordjevic_39	Col-0, root, 16.6 mg FW, BL2	Analyte		7.861	784.45	200	6.525	101819		0.187767		2	5.76225	5.76225	16.6	0.347123
51	191101_19084_C_Djordjevic_40	Col-0, shoot, 22.8 mg FW, BL4	Analyte				200	6.525	95189.4		#NUM!		4	0	0	22.8	<LOD
Compound 17: iP7G (366>204)
Compound IS 13: D6-iP7G (372>210)
	Name	Sample Text	Type	Std, Conc	RT	Area	IS Conc	IS RT	IS Area		LOG Res.	Log Conc.
1	191101_Cal_7G-1	Calibration_7G (0.01/10 fmol/10 uL) Inj.10uL	Standard	0.01			10	10.881	23896.6			-2	SLOPE
2	191101_Cal_7G-2	Calibration_7G (0.1/10 fmol/10 uL) Inj.10uL	Standard	0.1			10	10.881	26739.9			-1	0.983655
3	191101_Cal_7G-3	Calibration_7G (1/10 fmol/10 uL) Inj.10uL	Standard	1	10.984	2704.98	10	10.881	30099.5		-0.0463955	0
4	191101_Cal_7G-4	Calibration_7G (10/10 fmol/10 uL) Inj.10uL	Standard	10	10.983	21921.3	10	10.881	26828.4		0.912271	1	INTERC
5	191101_Cal_7G-5	Calibration_7G (100/10 fmol/10 uL) Inj.10uL	Standard	100	10.984	235939	10	10.881	28724.8		1.91454	2	-0.0557866
6	191101_Cal_7G-6	Calibration_7G (1000/10 fmol/10 uL) Inj.10uL	Standard	1000	10.993	1.78446e+06	10	10.89	22550		2.89836	3
													# Blank	fmol	fmol-bl	mg FW	pmol/g FW
7	191101_19084_C_Djordjevic_BL1	Sample blank 1	Blank				200	10.9	111502				1	0
8	191101_19084_C_Djordjevic_BL2	Sample blank 2	Blank				200	10.9	155532				2	0
9	191101_19084_C_Djordjevic_BL3	Sample blank 3	Blank				200	10.9	101093				3	0
10	191101_19084_C_Djordjevic_BL4	Sample blank 4	Blank				200	10.899	141833				4	0
11	191101_19084_C_Djordjevic_BL5	Sample blank 5 no IS	Blank				0
12	191101_19084_C_Djordjevic_1	cepr1-1, root, 15.6 mg FW, BL1	Analyte		11.012	44105.1	200	10.909	44918.9		2.29309		1	244.291	244.291	15.6	15.6597
13	191101_19084_C_Djordjevic_2	cepr1-1, shoot, 18.8 mg FW, BL2	Analyte		11.002	307193	200	10.899	123052		2.69835		2	630.816	630.816	18.8	33.554
14	191101_19084_C_Djordjevic_3	No-0, root, 25 mg FW, BL1	Analyte		11.002	93559.5	200	10.9	55169.7		2.53042		1	425.773	425.773	25	17.0309
15	191101_19084_C_Djordjevic_4	No-0, shoot, 17.2 mg FW, BL2	Analyte		11.009	318286	200	10.906	120569		2.72261		2	667.676	667.676	17.2	38.8184
16	191101_19084_C_Djordjevic_5	cepr1-1, root, 13.6 mg FW, BL1	Analyte		11.002	41233.9	200	10.899	47536.1		2.23926		1	215.37	215.37	13.6	15.836
17	191101_19084_C_Djordjevic_6	cepr1-1, shoot, 19.2 mg FW, BL3	Analyte		11.003	258852	200	10.901	103459		2.69931		3	632.238	632.238	19.2	32.929
18	191101_19084_C_Djordjevic_7	No-0, root, 19.6 mg FW, BL1	Analyte		11	60095.9	200	10.898	49115		2.38866		1	305.539	305.539	19.6	15.5887
19	191101_19084_C_Djordjevic_8	No-0, shoot, 20 mg FW, BL3	Analyte		11.002	332540	200	10.9	122681		2.7341		3	685.872	685.872	20	34.2936
20	191101_19084_C_Djordjevic_9	cepr1-1, root, 14.8 mg FW, BL1	Analyte		11	45077	200	10.897	50921.5		2.24808		1	219.864	219.864	14.8	14.8557
21	191101_19084_C_Djordjevic_10	cepr1-1, shoot, 20.2 mg FW, BL3	Analyte		11.002	365275	200	10.899	122953		2.77391		3	752.866	752.866	20.2	37.2706
22	191101_19084_C_Djordjevic_11	No-0, root, 14.8 mg FW, BL1	Analyte		11.003	46917.4	200	10.9	45144.2		2.31776		1	258.815	258.815	14.8	17.4875
23	191101_19084_C_Djordjevic_12	No-0, shoot, 21 mg FW, BL3	Analyte		11.003	370350	200	10.9	127085		2.76555		3	738.275	738.275	21	35.156
24	191101_19084_C_Djordjevic_13	cepr1-1, root, 14.2 mg FW, BL1	Analyte		11.003	35916.2	200	10.9	41954.6		2.23354		1	212.505	212.505	14.2	14.9652
25	191101_19084_C_Djordjevic_14	cepr1-1, shoot, 22.9 mg FW, BL3	Analyte		11	376779	200	10.897	121834		2.79135		3	784.232	784.232	22.9	34.2459
26	191101_19084_C_Djordjevic_15	No-0, root, 20.5 mg FW, BL1	Analyte		11.009	87428.9	200	10.897	68155.1		2.40919		1	320.578	320.578	20.5	15.6379
27	191101_19084_C_Djordjevic_16	No-0, shoot, 21 mg FW, BL3	Analyte		11	355573	200	10.897	122014		2.76555		3	738.275	738.275	21	35.156
28	191101_19084_C_Djordjevic_17	No-0, root, 16.9 mg FW, BL1	Analyte		11.003	70057.1	200	10.9	56585.6		2.39378		1	309.22	309.22	16.9	18.297
29	191101_19084_C_Djordjevic_18	No-0, shoot, 20.9 mg FW, BL3	Analyte		11.003	387614	200	10.9	123140		2.79903		3	798.46	798.46	20.9	38.2038
30	191101_19084_C_Djordjevic_19	cepr1-1, root, 7.4 mg FW, BL1	Analyte		11	25054.1	200	10.897	61407.6		1.91169		1	100.039	100.039	7.4	13.5187
31	191101_19084_C_Djordjevic_20	cepr1-1, shoot, 18.3 mg FW, BL3	Analyte		11.002	349230	200	10.899	132295		2.7226		3	667.656	667.656	18.3	36.4839
32	191101_19084_C_Djordjevic_21	cepr1-3, root, 18.3 mg FW, BL1	Analyte		11.002	76033	200	10.9	136614		2.04654		1	137.169	137.169	18.3	7.4956
33	191101_19084_C_Djordjevic_22	cepr1-3, shoot, 23.8 mg FW, BL3	Analyte		11	329127	200	10.898	117550		2.74817		3	708.841	708.841	23.8	29.7833
34	191101_19084_C_Djordjevic_23	Col-0, root, 14.2 mg FW, BL2	Analyte		11.003	64303.9	200	10.9	126526		2.00709		2	125.07	125.07	14.2	8.80776
35	191101_19084_C_Djordjevic_24	Col-0, shoot, 17.6 mg FW, BL3	Analyte		11	259131	200	10.897	129835		2.60116		3	502.453	502.453	17.6	28.5484
36	191101_19084_C_Djordjevic_25	cepr1-3, root, 21 mg FW, BL2	Analyte		11.002	76467.3	200	10.9	135513		2.05253		2	139.106	139.106	21	6.6241
37	191101_19084_C_Djordjevic_26	cepr1-3, shoot, 23.2 mg FW, BL3	Analyte		11	247696	200	10.888	170585		2.46301		3	363.62	363.62	23.2	15.6733
38	191101_19084_C_Djordjevic_27	Col-0, root, 11.6 mg FW, BL2	Analyte		11.002	66315.4	200	10.9	145469		1.95987		2	111.983	111.983	11.6	9.65373
39	191101_19084_C_Djordjevic_28	Col-0, shoot, 22.3 mg FW, BL4	Analyte		11.002	365199	200	10.89	133503		2.73807		4	692.279	692.279	22.3	31.0439
40	191101_19084_C_Djordjevic_29	cepr1-3, root, 12.6 mg FW, BL2	Analyte		11.002	63839.8	200	10.89	148502		1.93439		2	105.499	105.499	12.6	8.37291
41	191101_19084_C_Djordjevic_30	cepr1-3, shoot, 15.9 mg FW, BL4	Analyte		11	271128	200	10.897	119372		2.6573		4	573.024	573.024	15.9	36.0393
42	191101_19084_C_Djordjevic_31	Col-0, root, 16.9 mg FW, BL2	Analyte		10.993	85127.9	200	10.891	136532		2.09587		2	153.96	153.96	16.9	9.11006
43	191101_19084_C_Djordjevic_32	Col-0, shoot, 17.1 mg FW, BL4	Analyte		10.991	241168	200	10.888	123780		2.5907		4	490.299	490.299	17.1	28.6724
44	191101_19084_C_Djordjevic_33	cepr1-3, root, 19 mg FW, BL2	Analyte		10.994	89222.9	200	10.891	139476		2.10701		2	158.027	158.027	19	8.31723
45	191101_19084_C_Djordjevic_34	cepr1-3, shoot, 19.2 mg FW, BL4	Analyte		11	268523	200	10.897	126348		2.62844		4	535.593	535.593	19.2	27.8955
46	191101_19084_C_Djordjevic_35	Col-0, root, 16.9 mg FW, BL2	Analyte		11.002	87090.6	200	10.89	149445		2.06652		2	143.738	143.738	16.9	8.5052
47	191101_19084_C_Djordjevic_36	Col-0, shoot, 22.3 mg FW, BL4	Analyte		10.994	341825	200	10.891	124958		2.73807		4	692.279	692.279	22.3	31.0439
48	191101_19084_C_Djordjevic_37	cepr1-3, root, 19.4 mg FW, BL2	Analyte		11.002	90133.4	200	10.89	130463		2.14043		2	170.887	170.887	19.4	8.80863
49	191101_19084_C_Djordjevic_38	cepr1-3, shoot, 18.3 mg FW, BL4	Analyte		10.993	255749	200	10.891	127981		2.6017		4	503.089	503.089	18.3	27.4912
50	191101_19084_C_Djordjevic_39	Col-0, root, 16.6 mg FW, BL2	Analyte		10.99	76528.3	200	10.887	135112		2.05416		2	139.639	139.639	16.6	8.41198
51	191101_19084_C_Djordjevic_40	Col-0, shoot, 22.8 mg FW, BL4	Analyte		10.993	392220	200	10.89	122937		2.80488		4	809.464	809.464	22.8	35.5028
Compound 18: tZOG (382>220)
Compound IS 14: D5-tZOG (387>225)
	Name	Sample Text	Type	Std, Conc	RT	Area	IS Conc	IS RT	IS Area		LOG Res.	Log Conc.
1	191101_Cal_OGNT-1	Calibration_OGNT (0,01/100 fmol/10 uL) Inj,10uL	Standard	0.01			100	8.268	9735.88			-2	SLOPE
2	191101_Cal_OGNT-2	Calibration_OGNT (0,1/100 fmol/10 uL) Inj,10uL	Standard	0.1			100	8.268	11575			-1	1.00385
3	191101_Cal_OGNT-3	Calibration_OGNT (1/100 fmol/10 uL) Inj,10uL	Standard	1	8.371	206.9	100	8.256	9691.45		0.329372	0
4	191101_Cal_OGNT-4	Calibration_OGNT (10/100 fmol/10 uL) Inj,10uL	Standard	10	8.371	2149.55	100	8.256	9767.94		1.34254	1	INTERC
5	191101_Cal_OGNT-5	Calibration_OGNT (100/100 fmol/10 uL) Inj,10uL	Standard	100	8.358	27917.8	100	8.255	14000.1		2.29975	2	0.32626
6	191101_Cal_OGNT-6	Calibration_OGNT (1000/100 fmol/10 uL) Inj,10uL	Standard	1000	8.358	347690	100	8.256	15301.2		3.35647	3
													# Blank	fmol	fmol-bl	mg FW	pmol/g FW
7	191101_19084_C_Djordjevic_BL1	Sample blank 1	Blank				500	8.255	13562.8				1	0
8	191101_19084_C_Djordjevic_BL2	Sample blank 2	Blank				500	8.268	17070.4				2	0
9	191101_19084_C_Djordjevic_BL3	Sample blank 3	Blank				500	8.255	13727.2				3	0
10	191101_19084_C_Djordjevic_BL4	Sample blank 4	Blank				500	8.256	20249.4				4	0
11	191101_19084_C_Djordjevic_BL5	Sample blank 5 no IS	Blank				0
12	191101_19084_C_Djordjevic_1	cepr1-1, root, 15,6 mg FW, BL1	Analyte		8.371	1086.6	500	8.268	8257.91		1.81817		1	30.633	30.633	15.6	1.96365
13	191101_19084_C_Djordjevic_2	cepr1-1, shoot, 18,8 mg FW, BL2	Analyte		8.371	1614.38	500	8.268	23829.5		1.52986		2	15.812	15.812	18.8	0.841063
14	191101_19084_C_Djordjevic_3	No-0, root, 25 mg FW, BL1	Analyte		8.358	1739.55	500	8.256	10944.6		1.90021		1	36.9753	36.9753	25	1.47901
15	191101_19084_C_Djordjevic_4	No-0, shoot, 17,2 mg FW, BL2	Analyte		8.371	2889.69	500	8.256	23721.3		1.78468		2	28.3681	28.3681	17.2	1.64931
16	191101_19084_C_Djordjevic_5	cepr1-1, root, 13,6 mg FW, BL1	Analyte		8.358	1323.38	500	8.256	9215.06		1.85616		1	33.4218	33.4218	13.6	2.45749
17	191101_19084_C_Djordjevic_6	cepr1-1, shoot, 19,2 mg FW, BL3	Analyte		8.359	2052.46	500	8.256	20760.4		1.69401		3	23.0412	23.0412	19.2	1.20006
18	191101_19084_C_Djordjevic_7	No-0, root, 19,6 mg FW, BL1	Analyte		8.349	1152.91	500	8.259	8641.05		1.8242		1	31.0596	31.0596	19.6	1.58467
19	191101_19084_C_Djordjevic_8	No-0, shoot, 20 mg FW, BL3	Analyte		8.358	3701.18	500	8.255	24762.8		1.87351		3	34.7791	34.7791	20	1.73895
20	191101_19084_C_Djordjevic_9	cepr1-1, root, 14,8 mg FW, BL1	Analyte		8.361	988.27	500	8.259	9750.17		1.70483		1	23.6204	23.6204	14.8	1.59597
21	191101_19084_C_Djordjevic_10	cepr1-1, shoot, 20,2 mg FW, BL3	Analyte		8.358	3046.23	500	8.255	25297.1		1.77966		3	28.0434	28.0434	20.2	1.38828
22	191101_19084_C_Djordjevic_11	No-0, root, 14,8 mg FW, BL1	Analyte		8.359	665.69	500	8.256	8007.55		1.61874		1	19.3877	19.3877	14.8	1.30998
23	191101_19084_C_Djordjevic_12	No-0, shoot, 21 mg FW, BL3	Analyte		8.358	3590.42	500	8.255	24863.8		1.85855		3	33.6057	33.6057	21	1.60027
24	191101_19084_C_Djordjevic_13	cepr1-1, root, 14,2 mg FW, BL1	Analyte		8.345	928.92	500	8.256	7044.68		1.81909		1	30.6975	30.6975	14.2	2.1618
25	191101_19084_C_Djordjevic_14	cepr1-1, shoot, 22,9 mg FW, BL3	Analyte		8.359	2999.07	500	8.256	24193.9		1.79225		3	28.8649	28.8649	22.9	1.26047
26	191101_19084_C_Djordjevic_15	No-0, root, 20,5 mg FW, BL1	Analyte		8.358	1769.36	500	8.256	11987.8		1.86805		1	34.346	34.346	20.5	1.67541
27	191101_19084_C_Djordjevic_16	No-0, shoot, 21 mg FW, BL3	Analyte		8.363	3299.67	500	8.26	22850.3		1.85855		3	33.6057	33.6057	21	1.60027
28	191101_19084_C_Djordjevic_17	No-0, root, 16,9 mg FW, BL1	Analyte		8.345	1525.1	500	8.255	9711.13		1.895		1	36.5362	36.5362	16.9	2.16191
29	191101_19084_C_Djordjevic_18	No-0, shoot, 20,9 mg FW, BL3	Analyte		8.358	3557.4	500	8.256	25839		1.83783		3	32.0458	32.0458	20.9	1.53329
30	191101_19084_C_Djordjevic_19	cepr1-1, root, 7,4 mg FW, BL1	Analyte		8.359	592.82	500	8.256	9284.7		1.50412		1	14.9056	14.9056	7.4	2.01427
31	191101_19084_C_Djordjevic_20	cepr1-1, shoot, 18,3 mg FW, BL3	Analyte		8.358	2979.38	500	8.256	26354		1.75225		3	26.3343	26.3343	18.3	1.43903
32	191101_19084_C_Djordjevic_21	cepr1-3, root, 18,3 mg FW, BL1	Analyte		8.359	5648.93	500	8.256	26947.3		2.02042		1	48.7153	48.7153	18.3	2.66204
33	191101_19084_C_Djordjevic_22	cepr1-3, shoot, 23,8 mg FW, BL3	Analyte		8.36	6648.38	500	8.257	23099.7		2.15808		3	66.8029	66.8029	23.8	2.80685
34	191101_19084_C_Djordjevic_23	Col-0, root, 14,2 mg FW, BL2	Analyte		8.358	2948.23	500	8.256	22659.3		1.81328		2	30.2917	30.2917	14.2	2.13322
35	191101_19084_C_Djordjevic_24	Col-0, shoot, 17,6 mg FW, BL3	Analyte		8.359	3570.83	500	8.256	23559		1.87958		3	35.2668	35.2668	17.6	2.00379
36	191101_19084_C_Djordjevic_25	cepr1-3, root, 21 mg FW, BL2	Analyte		8.358	6296.74	500	8.256	25456.9		2.09228		2	57.4445	57.4445	21	2.73545
37	191101_19084_C_Djordjevic_26	cepr1-3, shoot, 23,2 mg FW, BL3	Analyte		8.359	5632.55	500	8.269	31154.3		1.95616		3	42.0385	42.0385	23.2	1.812
38	191101_19084_C_Djordjevic_27	Col-0, root, 11,6 mg FW, BL2	Analyte		8.358	3925.04	500	8.255	27328		1.85621		2	33.4257	33.4257	11.6	2.88152
39	191101_19084_C_Djordjevic_28	Col-0, shoot, 22,3 mg FW, BL4	Analyte		8.358	6002.81	500	8.256	26625.9		2.05202		4	52.3774	52.3774	22.3	2.34876
40	191101_19084_C_Djordjevic_29	cepr1-3, root, 12,6 mg FW, BL2	Analyte		8.358	6262.52	500	8.255	26980.1		2.06468		2	53.92	53.92	12.6	4.27937
41	191101_19084_C_Djordjevic_30	cepr1-3, shoot, 15,9 mg FW, BL4	Analyte		8.358	4184.07	500	8.255	23707.6		1.94568		4	41.0404	41.0404	15.9	2.58116
42	191101_19084_C_Djordjevic_31	Col-0, root, 16,9 mg FW, BL2	Analyte		8.346	5474.1	500	8.256	29534.2		1.96696		2	43.093	43.093	16.9	2.54988
43	191101_19084_C_Djordjevic_32	Col-0, shoot, 17,1 mg FW, BL4	Analyte		8.36	3669.92	500	8.257	24303.6		1.87796		4	35.1355	35.1355	17.1	2.05471
44	191101_19084_C_Djordjevic_33	cepr1-3, root, 19 mg FW, BL2	Analyte		8.345	9395.64	500	8.243	29820.2		2.19739		2	73.1057	73.1057	19	3.84767
45	191101_19084_C_Djordjevic_34	cepr1-3, shoot, 19,2 mg FW, BL4	Analyte		8.358	5752.83	500	8.255	24687.6		2.06637		4	54.1303	54.1303	19.2	2.81928
46	191101_19084_C_Djordjevic_35	Col-0, root, 16,9 mg FW, BL2	Analyte		8.358	4730.83	500	8.256	27607		1.93289		2	39.8536	39.8536	16.9	2.3582
47	191101_19084_C_Djordjevic_36	Col-0, shoot, 22,3 mg FW, BL4	Analyte		8.359	5498.6	500	8.256	24389.4		2.05202		4	52.3774	52.3774	22.3	2.34876
48	191101_19084_C_Djordjevic_37	cepr1-3, root, 19,4 mg FW, BL2	Analyte		8.358	8237.57	500	8.255	23598.9		2.24188		2	80.9603	80.9603	19.4	4.17321
49	191101_19084_C_Djordjevic_38	cepr1-3, shoot, 18,3 mg FW, BL4	Analyte		8.358	5686.08	500	8.256	24820.7		2.05897		4	53.2189	53.2189	18.3	2.90814
50	191101_19084_C_Djordjevic_39	Col-0, root, 16,6 mg FW, BL2	Analyte		8.348	3600.61	500	8.259	23749.7		1.87969		2	35.2754	35.2754	16.6	2.12502
51	191101_19084_C_Djordjevic_40	Col-0, shoot, 22,8 mg FW, BL4	Analyte		8.358	4508.2	500	8.255	24364.5		1.96621		4	43.0197	43.0197	22.8	1.88683
Compound 19: tZROG (514>382)
Compound IS 15: D5-tZROG (519>387)
	Name	Sample Text	Type	Std, Conc	RT	Area	IS Conc	IS RT	IS Area		LOG Res.	Log Conc.
1	191101_Cal_OGNT-1	Calibration_OGNT (0,01/100 fmol/10 uL) Inj,10uL	Standard	0.01			100	10.442	12703.8			-2	SLOPE
2	191101_Cal_OGNT-2	Calibration_OGNT (0,1/100 fmol/10 uL) Inj,10uL	Standard	0.1	10.498	27.77	100	10.442	16720.9		-0.779683	-1	0.996456
3	191101_Cal_OGNT-3	Calibration_OGNT (1/100 fmol/10 uL) Inj,10uL	Standard	1	10.487	234.85	100	10.433	12782.9		0.26416	0
4	191101_Cal_OGNT-4	Calibration_OGNT (10/100 fmol/10 uL) Inj,10uL	Standard	10	10.489	2325.94	100	10.42	14146		1.21596	1	INTERC
5	191101_Cal_OGNT-5	Calibration_OGNT (100/100 fmol/10 uL) Inj,10uL	Standard	100	10.489	33541.4	100	10.42	19281		2.24045	2	0.234613
6	191101_Cal_OGNT-6	Calibration_OGNT (1000/100 fmol/10 uL) Inj,10uL	Standard	1000	10.489	375695	100	10.421	22929		3.21445	3
													# Blank	fmol	fmol-bl	mg FW	pmol/g FW
7	191101_19084_C_Djordjevic_BL1	Sample blank 1	Blank				500	10.42	22781.6				1	0
8	191101_19084_C_Djordjevic_BL2	Sample blank 2	Blank				500	10.42	27762				2	0
9	191101_19084_C_Djordjevic_BL3	Sample blank 3	Blank				500	10.42	18539.8				3	0
10	191101_19084_C_Djordjevic_BL4	Sample blank 4	Blank				500	10.42	25850.4				4	0
11	191101_19084_C_Djordjevic_BL5	Sample blank 5 no IS	Blank				0
12	191101_19084_C_Djordjevic_1	cepr1-1, root, 15,6 mg FW, BL1	Analyte				500	10.42	8521.42				1	0	0	15.6	<LOD
13	191101_19084_C_Djordjevic_2	cepr1-1, shoot, 18,8 mg FW, BL2	Analyte		10.489	185.74	500	10.42	25791.4		0.556401		2	2.10345	2.10345	18.8	0.111886
14	191101_19084_C_Djordjevic_3	No-0, root, 25 mg FW, BL1	Analyte				500	10.421	10756				1	0	0	25	<LOD
15	191101_19084_C_Djordjevic_4	No-0, shoot, 17,2 mg FW, BL2	Analyte		10.487	330.89	500	10.433	18821.4		0.944001		2	5.15123	5.15123	17.2	0.29949
16	191101_19084_C_Djordjevic_5	cepr1-1, root, 13,6 mg FW, BL1	Analyte				500	10.42	9391.42				1	0	0	13.6	<LOD
17	191101_19084_C_Djordjevic_6	cepr1-1, shoot, 19,2 mg FW, BL3	Analyte		10.472	260.84	500	10.421	20259.7		0.808711		3	3.76825	3.76825	19.2	0.196263
18	191101_19084_C_Djordjevic_7	No-0, root, 19,6 mg FW, BL1	Analyte				500	10.414	9501.29				1	0	0	19.6	<LOD
19	191101_19084_C_Djordjevic_8	No-0, shoot, 20 mg FW, BL3	Analyte		10.489	457.27	500	10.42	25453.2		0.9534		3	5.26434	5.26434	20	0.263217
20	191101_19084_C_Djordjevic_9	cepr1-1, root, 14,8 mg FW, BL1	Analyte				500	10.414	11925.4				1	0	0	14.8	<LOD
21	191101_19084_C_Djordjevic_10	cepr1-1, shoot, 20,2 mg FW, BL3	Analyte		10.489	418.52	500	10.42	21978.1		0.978697		3	5.58123	5.58123	20.2	0.276299
22	191101_19084_C_Djordjevic_11	No-0, root, 14,8 mg FW, BL1	Analyte				500	10.421	7799.37				1	0	0	14.8	<LOD
23	191101_19084_C_Djordjevic_12	No-0, shoot, 21 mg FW, BL3	Analyte		10.489	297.36	500	10.42	24705.5		0.779459		3	3.52195	3.52195	21	0.167712
24	191101_19084_C_Djordjevic_13	cepr1-1, root, 14,2 mg FW, BL1	Analyte				500	10.421	9925.06				1	0	0	14.2	<LOD
25	191101_19084_C_Djordjevic_14	cepr1-1, shoot, 22,9 mg FW, BL3	Analyte		10.487	423.57	500	10.434	25569		0.918181		3	4.85287	4.85287	22.9	0.211916
26	191101_19084_C_Djordjevic_15	No-0, root, 20,5 mg FW, BL1	Analyte				500	10.433	13509.5				1	0	0	20.5	<LOD
27	191101_19084_C_Djordjevic_16	No-0, shoot, 21 mg FW, BL3	Analyte		10.478	286.19	500	10.415	23777.4		0.77946		3	3.52196	3.52196	21	0.167712
28	191101_19084_C_Djordjevic_17	No-0, root, 16,9 mg FW, BL1	Analyte				500	10.421	11083				1	0	0	16.9	<LOD
29	191101_19084_C_Djordjevic_18	No-0, shoot, 20,9 mg FW, BL3	Analyte		10.48	369.3	500	10.421	25266.1		0.863811		3	4.27992	4.27992	20.9	0.204781
30	191101_19084_C_Djordjevic_19	cepr1-1, root, 7,4 mg FW, BL1	Analyte				500	10.412	11369.4				1	0	0	7.4	<LOD
31	191101_19084_C_Djordjevic_20	cepr1-1, shoot, 18,3 mg FW, BL3	Analyte		10.489	461.24	500	10.421	25631.4		0.954124		3	5.27315	5.27315	18.3	0.28815
32	191101_19084_C_Djordjevic_21	cepr1-3, root, 18,3 mg FW, BL1	Analyte		10.499	75.84	500	10.421	26918.4		0.148819		1	0.820164	0.820164	18.3	0.0448177
33	191101_19084_C_Djordjevic_22	cepr1-3, shoot, 23,8 mg FW, BL3	Analyte		10.478	383.08	500	10.412	24245.1		0.897636		3	4.62787	4.62787	23.8	0.194448
34	191101_19084_C_Djordjevic_23	Col-0, root, 14,2 mg FW, BL2	Analyte		10.508	52.66	500	10.421	26090.4		0.00396979		2	0.586862	0.586862	14.2	0.0413283
35	191101_19084_C_Djordjevic_24	Col-0, shoot, 17,6 mg FW, BL3	Analyte		10.496	306.83	500	10.411	21995.8		0.843528		3	4.08395	4.08395	17.6	0.232042
36	191101_19084_C_Djordjevic_25	cepr1-3, root, 21 mg FW, BL2	Analyte		10.499	103.97	500	10.421	26914.3		0.285895		2	1.12581	1.12581	21	0.0536099
37	191101_19084_C_Djordjevic_26	cepr1-3, shoot, 23,2 mg FW, BL3	Analyte		10.478	297.22	500	10.432	15620		0.978368		3	5.57699	5.57699	23.2	0.240387
38	191101_19084_C_Djordjevic_27	Col-0, root, 11,6 mg FW, BL2	Analyte				500	10.42	30946.9				2	0	0	11.6	<LOD
39	191101_19084_C_Djordjevic_28	Col-0, shoot, 22,3 mg FW, BL4	Analyte		10.461	461.48	500	10.42	22850.1		1.00423		4	5.9205	5.9205	22.3	0.265493
40	191101_19084_C_Djordjevic_29	cepr1-3, root, 12,6 mg FW, BL2	Analyte		10.49	61.92	500	10.421	30194.1		0.0108789		2	0.596307	0.596307	12.6	0.047326
41	191101_19084_C_Djordjevic_30	cepr1-3, shoot, 15,9 mg FW, BL4	Analyte		10.478	357.01	500	10.409	23835.7		0.874423		4	4.38617	4.38617	15.9	0.27586
42	191101_19084_C_Djordjevic_31	Col-0, root, 16,9 mg FW, BL2	Analyte		10.481	68.96	500	10.421	24273.7		0.152431		2	0.827039	0.827039	16.9	0.0489372
43	191101_19084_C_Djordjevic_32	Col-0, shoot, 17,1 mg FW, BL4	Analyte		10.487	219.62	500	10.412	24263		0.655697		4	2.64595	2.64595	17.1	0.154734
44	191101_19084_C_Djordjevic_33	cepr1-3, root, 19 mg FW, BL2	Analyte		10.471	93.41	500	10.399	24677.8		0.277057		2	1.10305	1.10305	19	0.0580552
45	191101_19084_C_Djordjevic_34	cepr1-3, shoot, 19,2 mg FW, BL4	Analyte		10.487	420.06	500	10.41	24656.6		0.930348		4	4.99125	4.99125	19.2	0.259961
46	191101_19084_C_Djordjevic_35	Col-0, root, 16,9 mg FW, BL2	Analyte		10.49	39.48	500	10.421	29887.9		-0.180148		2	0.383498	0.383498	16.9	0.0226922
47	191101_19084_C_Djordjevic_36	Col-0, shoot, 22,3 mg FW, BL4	Analyte		10.481	511.73	500	10.422	25338.2		1.00424		4	5.92052	5.92052	22.3	0.265494
48	191101_19084_C_Djordjevic_37	cepr1-3, root, 19,4 mg FW, BL2	Analyte		10.48	54.02	500	10.42	25622.8		0.0228975		2	0.6131	0.6131	19.4	0.0316031
49	191101_19084_C_Djordjevic_38	cepr1-3, shoot, 18,3 mg FW, BL4	Analyte		10.48	414.55	500	10.42	20671.6		1.00117		4	5.87876	5.87876	18.3	0.321244
50	191101_19084_C_Djordjevic_39	Col-0, root, 16,6 mg FW, BL2	Analyte		10.533	76.99	500	10.414	24090.8		0.203553		2	0.930742	0.930742	16.6	0.0560688
51	191101_19084_C_Djordjevic_40	Col-0, shoot, 22,8 mg FW, BL4	Analyte		10.48	374.06	500	10.398	24820.2		0.877107		4	4.41345	4.41345	22.8	0.193573
Compound 20: tZRMP (432>220)
Compound IS 16: D5-tZRMP (437>225)
	Name	Sample Text	Type	Std, Conc	RT	Area	IS Conc	IS RT	IS Area		LOG Res.	Log Conc.
1	191101_Cal_OGNT-1	Calibration_OGNT (0,01/100 fmol/10 uL) Inj,10uL	Standard	0.01			100	7.615	4525.79			-2	SLOPE
2	191101_Cal_OGNT-2	Calibration_OGNT (0,1/100 fmol/10 uL) Inj,10uL	Standard	0.1			100	7.615	5617.7			-1	0.97728
3	191101_Cal_OGNT-3	Calibration_OGNT (1/100 fmol/10 uL) Inj,10uL	Standard	1	7.717	114.15	100	7.615	4620.17		0.392818	0
4	191101_Cal_OGNT-4	Calibration_OGNT (10/100 fmol/10 uL) Inj,10uL	Standard	10	7.718	1041.36	100	7.602	4314.49		1.38267	1	INTERC
5	191101_Cal_OGNT-5	Calibration_OGNT (100/100 fmol/10 uL) Inj,10uL	Standard	100	7.705	14459.2	100	7.602	6734.93		2.33181	2	0.394414
6	191101_Cal_OGNT-6	Calibration_OGNT (1000/100 fmol/10 uL) Inj,10uL	Standard	1000	7.717	174581	100	7.602	8090.17		3.33404	3
													# Blank	fmol	fmol-bl	mg FW	pmol/g FW
7	191101_19084_C_Djordjevic_BL1	Sample blank 1	Blank				500	7.615	410.65				1	0
8	191101_19084_C_Djordjevic_BL2	Sample blank 2	Blank				500	7.615	475.09				2	0
9	191101_19084_C_Djordjevic_BL3	Sample blank 3	Blank				500	7.615	1308.22				3	0
10	191101_19084_C_Djordjevic_BL4	Sample blank 4	Blank				500	7.615	2053.82				4	0
11	191101_19084_C_Djordjevic_BL5	Sample blank 5 no IS	Blank				0
12	191101_19084_C_Djordjevic_1	cepr1-1, root, 15,6 mg FW, BL1	Analyte				500	7.615	601.52				1	0	0	15.6	<LOD
13	191101_19084_C_Djordjevic_2	cepr1-1, shoot, 18,8 mg FW, BL2	Analyte		7.73	115.03	500	7.615	2207.76		1.41583		2	11.0958	11.0958	18.8	0.590205
14	191101_19084_C_Djordjevic_3	No-0, root, 25 mg FW, BL1	Analyte				500	7.615	708.95				1	0	0	25	<LOD
15	191101_19084_C_Djordjevic_4	No-0, shoot, 17,2 mg FW, BL2	Analyte		7.73	351.98	500	7.615	4537.76		1.58865		2	16.6723	16.6723	17.2	0.96932
16	191101_19084_C_Djordjevic_5	cepr1-1, root, 13,6 mg FW, BL1	Analyte				500	7.615	997.62				1	0	0	13.6	<LOD
17	191101_19084_C_Djordjevic_6	cepr1-1, shoot, 19,2 mg FW, BL3	Analyte		7.731	352.09	500	7.602	4010.85		1.64239		3	18.9228	18.9228	19.2	0.985563
18	191101_19084_C_Djordjevic_7	No-0, root, 19,6 mg FW, BL1	Analyte				500	7.604	516.75				1	0	0	19.6	<LOD
19	191101_19084_C_Djordjevic_8	No-0, shoot, 20 mg FW, BL3	Analyte		7.717	395.53	500	7.602	3057.42		1.81079		3	28.1389	28.1389	20	1.40695
20	191101_19084_C_Djordjevic_9	cepr1-1, root, 14,8 mg FW, BL1	Analyte				500	7.591	598.31				1	0	0	14.8	<LOD
21	191101_19084_C_Djordjevic_10	cepr1-1, shoot, 20,2 mg FW, BL3	Analyte		7.704	239.62	500	7.602	3454.09		1.54016		3	14.8724	14.8724	20.2	0.736258
22	191101_19084_C_Djordjevic_11	No-0, root, 14,8 mg FW, BL1	Analyte				500	7.603	218.08				1	0	0	14.8	<LOD
23	191101_19084_C_Djordjevic_12	No-0, shoot, 21 mg FW, BL3	Analyte		7.717	898.18	500	7.602	6918.33		1.81233		3	28.2411	28.2411	21	1.34481
24	191101_19084_C_Djordjevic_13	cepr1-1, root, 14,2 mg FW, BL1	Analyte				500	7.602	973.78				1	0	0	14.2	<LOD
25	191101_19084_C_Djordjevic_14	cepr1-1, shoot, 22,9 mg FW, BL3	Analyte		7.717	332.25	500	7.615	3802.64		1.64035		3	18.8322	18.8322	22.9	0.822366
26	191101_19084_C_Djordjevic_15	No-0, root, 20,5 mg FW, BL1	Analyte				500	7.602	772.59				1	0	0	20.5	<LOD
27	191101_19084_C_Djordjevic_16	No-0, shoot, 21 mg FW, BL3	Analyte		7.72	663.52	500	7.605	5110.84		1.81233		3	28.2411	28.2411	21	1.34481
28	191101_19084_C_Djordjevic_17	No-0, root, 16,9 mg FW, BL1	Analyte				500	7.602	360.14				1	0	0	16.9	<LOD
29	191101_19084_C_Djordjevic_18	No-0, shoot, 20,9 mg FW, BL3	Analyte		7.718	521.3	500	7.602	4840.71		1.73115		3	23.3244	23.3244	20.9	1.116
30	191101_19084_C_Djordjevic_19	cepr1-1, root, 7,4 mg FW, BL1	Analyte				500	7.615	887.8				1	0	0	7.4	<LOD
31	191101_19084_C_Djordjevic_20	cepr1-1, shoot, 18,3 mg FW, BL3	Analyte		7.717	406.97	500	7.602	4888.58		1.61935		3	17.9231	17.9231	18.3	0.979403
32	191101_19084_C_Djordjevic_21	cepr1-3, root, 18,3 mg FW, BL1	Analyte		7.718	179.97	500	7.615	1006.17		1.9515		1	39.1997	39.1997	18.3	2.14206
33	191101_19084_C_Djordjevic_22	cepr1-3, shoot, 23,8 mg FW, BL3	Analyte		7.718	466.35	500	7.603	2907.1		1.90422		3	35.0677	35.0677	23.8	1.47343
34	191101_19084_C_Djordjevic_23	Col-0, root, 14,2 mg FW, BL2	Analyte		7.718	136.46	500	7.615	2724.28		1.39872		2	10.6575	10.6575	14.2	0.750531
35	191101_19084_C_Djordjevic_24	Col-0, shoot, 17,6 mg FW, BL3	Analyte		7.73	195.21	500	7.602	3936.84		1.39432		3	10.5476	10.5476	17.6	0.599298
36	191101_19084_C_Djordjevic_25	cepr1-3, root, 21 mg FW, BL2	Analyte		7.717	435.43	500	7.602	1771.87		2.08946		2	54.2561	54.2561	21	2.58362
37	191101_19084_C_Djordjevic_26	cepr1-3, shoot, 23,2 mg FW, BL3	Analyte		7.705	100.77	500	7.615	1005.19		1.70005		3	21.6766	21.6766	23.2	0.934338
38	191101_19084_C_Djordjevic_27	Col-0, root, 11,6 mg FW, BL2	Analyte		7.73	113.23	500	7.602	1901.82		1.47376		2	12.7186	12.7186	11.6	1.09643
39	191101_19084_C_Djordjevic_28	Col-0, shoot, 22,3 mg FW, BL4	Analyte		7.718	422.41	500	7.602	5547.33		1.58062		4	16.36	16.36	22.3	0.733631
40	191101_19084_C_Djordjevic_29	cepr1-3, root, 12,6 mg FW, BL2	Analyte		7.704	246.5	500	7.602	1623.13		1.88043		2	33.1563	33.1563	12.6	2.63145
41	191101_19084_C_Djordjevic_30	cepr1-3, shoot, 15,9 mg FW, BL4	Analyte		7.704	500.57	500	7.602	4375.6		1.7574		4	24.8124	24.8124	15.9	1.56053
42	191101_19084_C_Djordjevic_31	Col-0, root, 16,9 mg FW, BL2	Analyte		7.718	153.27	500	7.602	1919.44		1.60125		2	17.1749	17.1749	16.9	1.01627
43	191101_19084_C_Djordjevic_32	Col-0, shoot, 17,1 mg FW, BL4	Analyte		7.718	354.9	500	7.603	4543.12		1.59172		4	16.7935	16.7935	17.1	0.982078
44	191101_19084_C_Djordjevic_33	cepr1-3, root, 19 mg FW, BL2	Analyte		7.705	192.32	500	7.59	878.51		2.03925		2	48.2028	48.2028	19	2.53699
45	191101_19084_C_Djordjevic_34	cepr1-3, shoot, 19,2 mg FW, BL4	Analyte		7.717	719.52	500	7.602	4316.88		1.92084		4	36.4682	36.4682	19.2	1.89939
46	191101_19084_C_Djordjevic_35	Col-0, root, 16,9 mg FW, BL2	Analyte				500	7.602	1209.99				2	0	0	16.9	<LOD
47	191101_19084_C_Djordjevic_36	Col-0, shoot, 22,3 mg FW, BL4	Analyte		7.718	124.91	500	7.59	1640.38		1.58062		4	16.3601	16.3601	22.3	0.733635
48	191101_19084_C_Djordjevic_37	cepr1-3, root, 19,4 mg FW, BL2	Analyte		7.704	431.78	500	7.602	1685.28		2.10756		2	56.6204	56.6204	19.4	2.91858
49	191101_19084_C_Djordjevic_38	cepr1-3, shoot, 18,3 mg FW, BL4	Analyte		7.718	882.51	500	7.602	7335.52		1.77926		4	26.124	26.124	18.3	1.42754
50	191101_19084_C_Djordjevic_39	Col-0, root, 16,6 mg FW, BL2	Analyte				500	7.591	710.35				2	0	0	16.6	<LOD
51	191101_19084_C_Djordjevic_40	Col-0, shoot, 22,8 mg FW, BL4	Analyte		7.704	497.1	500	7.602	5842.62		1.62881		4	18.3269	18.3269	22.8	0.803811
Compound 21: cZOG (382>220)
Compound IS 14: D5-tZOG (387>225)
	Name	Sample Text	Type	Std, Conc	RT	Area	IS Conc	IS RT	IS Area		LOG Res.	Log Conc.
1	191101_Cal_OGNT-1	Calibration_OGNT (0,01/100 fmol/10 uL) Inj,10uL	Standard	0.01			100	8.268	9735.88			-2	SLOPE
2	191101_Cal_OGNT-2	Calibration_OGNT (0,1/100 fmol/10 uL) Inj,10uL	Standard	0.1			100	8.268	11575			-1	0.989525
3	191101_Cal_OGNT-3	Calibration_OGNT (1/100 fmol/10 uL) Inj,10uL	Standard	1	9	335.46	100	8.256	9691.45		0.539252	0
4	191101_Cal_OGNT-4	Calibration_OGNT (10/100 fmol/10 uL) Inj,10uL	Standard	10	8.999	3072.88	100	8.256	9767.94		1.49774	1	INTERC
5	191101_Cal_OGNT-5	Calibration_OGNT (100/100 fmol/10 uL) Inj,10uL	Standard	100	8.986	41903.5	100	8.255	14000.1		2.47612	2	0.521877
6	191101_Cal_OGNT-6	Calibration_OGNT (1000/100 fmol/10 uL) Inj,10uL	Standard	1000	8.999	496900	100	8.256	15301.2		3.51154	3
													# Blank	fmol	fmol-bl	mg FW	pmol/g FW
7	191101_19084_C_Djordjevic_BL1	Sample blank 1	Blank				500	8.255	13562.8				1	0
8	191101_19084_C_Djordjevic_BL2	Sample blank 2	Blank				500	8.268	17070.4				2	0
9	191101_19084_C_Djordjevic_BL3	Sample blank 3	Blank				500	8.255	13727.2				3	0
10	191101_19084_C_Djordjevic_BL4	Sample blank 4	Blank				500	8.256	20249.4				4	0
11	191101_19084_C_Djordjevic_BL5	Sample blank 5 no IS	Blank				0
12	191101_19084_C_Djordjevic_1	cepr1-1, root, 15,6 mg FW, BL1	Analyte		8.999	4547.77	500	8.268	8257.91		2.4399		1	86.7611	86.7611	15.6	5.56161
13	191101_19084_C_Djordjevic_2	cepr1-1, shoot, 18,8 mg FW, BL2	Analyte		8.999	3572.07	500	8.268	23829.5		1.87478		2	23.2927	23.2927	18.8	1.23897
14	191101_19084_C_Djordjevic_3	No-0, root, 25 mg FW, BL1	Analyte		8.999	9204.46	500	8.256	10944.6		2.62377		1	133.089	133.089	25	5.32355
15	191101_19084_C_Djordjevic_4	No-0, shoot, 17,2 mg FW, BL2	Analyte		9.064	3605.22	500	8.256	23721.3		1.88076		2	23.6195	23.6195	17.2	1.37323
16	191101_19084_C_Djordjevic_5	cepr1-1, root, 13,6 mg FW, BL1	Analyte		8.999	4967.72	500	8.256	9215.06		2.43063		1	84.9098	84.9098	13.6	6.24337
17	191101_19084_C_Djordjevic_6	cepr1-1, shoot, 19,2 mg FW, BL3	Analyte		9.063	3609.54	500	8.256	20760.4		1.93919		3	27.059	27.059	19.2	1.40932
18	191101_19084_C_Djordjevic_7	No-0, root, 19,6 mg FW, BL1	Analyte		8.991	6434.08	500	8.259	8641.05		2.57089		1	117.68	117.68	19.6	6.00409
19	191101_19084_C_Djordjevic_8	No-0, shoot, 20 mg FW, BL3	Analyte		9.076	3838.15	500	8.255	24762.8		1.88929		3	24.093	24.093	20	1.20465
20	191101_19084_C_Djordjevic_9	cepr1-1, root, 14,8 mg FW, BL1	Analyte		8.991	5073.23	500	8.259	9750.17		2.41524		1	81.9235	81.9235	14.8	5.53537
21	191101_19084_C_Djordjevic_10	cepr1-1, shoot, 20,2 mg FW, BL3	Analyte		9.05	4743.48	500	8.255	25297.1		1.972		3	29.2059	29.2059	20.2	1.44584
22	191101_19084_C_Djordjevic_11	No-0, root, 14,8 mg FW, BL1	Analyte		8.986	4517.22	500	8.256	8007.55		2.45034		1	88.8953	88.8953	14.8	6.00644
23	191101_19084_C_Djordjevic_12	No-0, shoot, 21 mg FW, BL3	Analyte		9.076	4152.07	500	8.255	24863.8		1.92167		3	25.9782	25.9782	21	1.23706
24	191101_19084_C_Djordjevic_13	cepr1-1, root, 14,2 mg FW, BL1	Analyte		8.987	3675.66	500	8.256	7044.68		2.41644		1	82.1529	82.1529	14.2	5.78541
25	191101_19084_C_Djordjevic_14	cepr1-1, shoot, 22,9 mg FW, BL3	Analyte		9.065	5093.05	500	8.256	24193.9		2.02224		3	32.8282	32.8282	22.9	1.43355
26	191101_19084_C_Djordjevic_15	No-0, root, 20,5 mg FW, BL1	Analyte		9	7336.32	500	8.256	11987.8		2.48571		1	96.5209	96.5209	20.5	4.70834
27	191101_19084_C_Djordjevic_16	No-0, shoot, 21 mg FW, BL3	Analyte		9.081	3815.84	500	8.26	22850.3		1.92167		3	25.9782	25.9782	21	1.23706
28	191101_19084_C_Djordjevic_17	No-0, root, 16,9 mg FW, BL1	Analyte		8.986	6047.55	500	8.255	9711.13		2.49328		1	98.2362	98.2362	16.9	5.81279
29	191101_19084_C_Djordjevic_18	No-0, shoot, 20,9 mg FW, BL3	Analyte		9.076	4237.38	500	8.256	25839		1.91379		3	25.5064	25.5064	20.9	1.2204
30	191101_19084_C_Djordjevic_19	cepr1-1, root, 7,4 mg FW, BL1	Analyte		8.988	2495.84	500	8.256	9284.7		2.12842		1	42.0289	42.0289	7.4	5.67959
31	191101_19084_C_Djordjevic_20	cepr1-1, shoot, 18,3 mg FW, BL3	Analyte		9.05	4317.81	500	8.256	26354		1.91339		3	25.4824	25.4824	18.3	1.39248
32	191101_19084_C_Djordjevic_21	cepr1-3, root, 18,3 mg FW, BL1	Analyte		8.986	6434.13	500	8.256	26947.3		2.07695		1	37.2846	37.2846	18.3	2.03741
33	191101_19084_C_Djordjevic_22	cepr1-3, shoot, 23,8 mg FW, BL3	Analyte		9.079	4888.88	500	8.257	23099.7		2.02457		3	33.0068	33.0068	23.8	1.38684
34	191101_19084_C_Djordjevic_23	Col-0, root, 14,2 mg FW, BL2	Analyte		8.999	5630.45	500	8.256	22659.3		2.09427		2	38.8181	38.8181	14.2	2.73367
35	191101_19084_C_Djordjevic_24	Col-0, shoot, 17,6 mg FW, BL3	Analyte		9.065	3072.02	500	8.256	23559		1.81424		3	20.2321	20.2321	17.6	1.14955
36	191101_19084_C_Djordjevic_25	cepr1-3, root, 21 mg FW, BL2	Analyte		8.999	7138.29	500	8.256	25456.9		2.14676		2	43.8614	43.8614	21	2.08864
37	191101_19084_C_Djordjevic_26	cepr1-3, shoot, 23,2 mg FW, BL3	Analyte		9.063	3942.9	500	8.269	31154.3		1.80127		3	19.6306	19.6306	23.2	0.846147
38	191101_19084_C_Djordjevic_27	Col-0, root, 11,6 mg FW, BL2	Analyte		8.986	5512.8	500	8.255	27328		2.00373		2	31.4445	31.4445	11.6	2.71073
39	191101_19084_C_Djordjevic_28	Col-0, shoot, 22,3 mg FW, BL4	Analyte		9.063	4716.08	500	8.256	26625.9		1.94725		4	27.5714	27.5714	22.3	1.23639
40	191101_19084_C_Djordjevic_29	cepr1-3, root, 12,6 mg FW, BL2	Analyte		8.986	6355.91	500	8.255	26980.1		2.0711		2	36.7813	36.7813	12.6	2.91915
41	191101_19084_C_Djordjevic_30	cepr1-3, shoot, 15,9 mg FW, BL4	Analyte		8.998	2729.06	500	8.255	23707.6		1.7601		4	17.8372	17.8372	15.9	1.12184
42	191101_19084_C_Djordjevic_31	Col-0, root, 16,9 mg FW, BL2	Analyte		8.986	7999.93	500	8.256	29534.2		2.13173		2	42.3541	42.3541	16.9	2.50616
43	191101_19084_C_Djordjevic_32	Col-0, shoot, 17,1 mg FW, BL4	Analyte		9.053	2452.72	500	8.257	24303.6		1.70295		4	15.6161	15.6161	17.1	0.913223
44	191101_19084_C_Djordjevic_33	cepr1-3, root, 19 mg FW, BL2	Analyte		8.986	8429.91	500	8.243	29820.2		2.15028		2	44.2225	44.2225	19	2.3275
45	191101_19084_C_Djordjevic_34	cepr1-3, shoot, 19,2 mg FW, BL4	Analyte		9.064	3385.66	500	8.255	24687.6		1.83613		4	21.2897	21.2897	19.2	1.10884
46	191101_19084_C_Djordjevic_35	Col-0, root, 16,9 mg FW, BL2	Analyte		8.986	7534.37	500	8.256	27607		2.135		2	42.6773	42.6773	16.9	2.52528
47	191101_19084_C_Djordjevic_36	Col-0, shoot, 22,3 mg FW, BL4	Analyte		9.063	4319.95	500	8.256	24389.4		1.94725		4	27.5714	27.5714	22.3	1.23639
48	191101_19084_C_Djordjevic_37	cepr1-3, root, 19,4 mg FW, BL2	Analyte		8.986	8483.42	500	8.255	23598.9		2.25465		2	56.3787	56.3787	19.4	2.90612
49	191101_19084_C_Djordjevic_38	cepr1-3, shoot, 18,3 mg FW, BL4	Analyte		9.063	2770.35	500	8.256	24820.7		1.74669		4	17.2894	17.2894	18.3	0.944777
50	191101_19084_C_Djordjevic_39	Col-0, root, 16,6 mg FW, BL2	Analyte		8.99	6473.79	500	8.259	23749.7		2.13447		2	42.625	42.625	16.6	2.56777
51	191101_19084_C_Djordjevic_40	Col-0, shoot, 22,8 mg FW, BL4	Analyte		9.063	4595.77	500	8.255	24364.5		1.97457		4	29.3813	29.3813	22.8	1.28865
Compound 22: cZROG (514>382)
Compound IS 15: D5-tZROG (519>387)
	Name	Sample Text	Type	Std, Conc	RT	Area	IS Conc	IS RT	IS Area		LOG Res.	Log Conc.
1	191101_Cal_OGNT-1	Calibration_OGNT (0,01/100 fmol/10 uL) Inj,10uL	Standard	0.01			100	10.442	12703.8			-2	SLOPE
2	191101_Cal_OGNT-2	Calibration_OGNT (0,1/100 fmol/10 uL) Inj,10uL	Standard	0.1			100	10.442	16720.9			-1	0.964298
3	191101_Cal_OGNT-3	Calibration_OGNT (1/100 fmol/10 uL) Inj,10uL	Standard	1	11.037	277.37	100	10.433	12782.9		0.336429	0
4	191101_Cal_OGNT-4	Calibration_OGNT (10/100 fmol/10 uL) Inj,10uL	Standard	10	11.03	2535.9	100	10.42	14146		1.2535	1	INTERC
5	191101_Cal_OGNT-5	Calibration_OGNT (100/100 fmol/10 uL) Inj,10uL	Standard	100	11.03	33525.7	100	10.42	19281		2.24025	2	0.316557
6	191101_Cal_OGNT-6	Calibration_OGNT (1000/100 fmol/10 uL) Inj,10uL	Standard	1000	11.04	382141	100	10.421	22929		3.22184	3
													# Blank	fmol	fmol-bl	mg FW	pmol/g FW
7	191101_19084_C_Djordjevic_BL1	Sample blank 1	Blank		11.114	171.59	500	10.42	22781.6		0.575878		1	1.85747
8	191101_19084_C_Djordjevic_BL2	Sample blank 2	Blank		11.114	222.76	500	10.42	27762		0.603357		2	1.98344
9	191101_19084_C_Djordjevic_BL3	Sample blank 3	Blank		11.105	82.09	500	10.42	18539.8		0.345154		3	1.07067
10	191101_19084_C_Djordjevic_BL4	Sample blank 4	Blank		11.105	174.07	500	10.42	25850.4		0.527226		4	1.65375
11	191101_19084_C_Djordjevic_BL5	Sample blank 5 no IS	Blank		11.114		0
12	191101_19084_C_Djordjevic_1	cepr1-1, root, 15,6 mg FW, BL1	Analyte		11.04	1035.48	500	10.42	8521.42		1.7836		1	33.2168	31.3594	15.6	2.01022
13	191101_19084_C_Djordjevic_2	cepr1-1, shoot, 18,8 mg FW, BL2	Analyte		11.039	1358.18	500	10.42	25791.4		1.42045		2	13.9562	11.9727	18.8	0.636848
14	191101_19084_C_Djordjevic_3	No-0, root, 25 mg FW, BL1	Analyte		11.03	1536.9	500	10.421	10756		1.85397		1	39.2943	37.4369	25	1.49747
15	191101_19084_C_Djordjevic_4	No-0, shoot, 17,2 mg FW, BL2	Analyte		11.037	1155.39	500	10.433	18821.4		1.48705		2	16.3616	14.3781	17.2	0.835938
16	191101_19084_C_Djordjevic_5	cepr1-1, root, 13,6 mg FW, BL1	Analyte		11.03	904.29	500	10.42	9391.42		1.68255		1	26.0954	24.2379	13.6	1.7822
17	191101_19084_C_Djordjevic_6	cepr1-1, shoot, 19,2 mg FW, BL3	Analyte		11.031	1281.08	500	10.421	20259.7		1.49991		3	16.8721	15.8014	19.2	0.822991
18	191101_19084_C_Djordjevic_7	No-0, root, 19,6 mg FW, BL1	Analyte		11.028	1002.61	500	10.414	9501.29		1.72232		1	28.6952	26.8377	19.6	1.36927
19	191101_19084_C_Djordjevic_8	No-0, shoot, 20 mg FW, BL3	Analyte		11.03	1386.25	500	10.42	25453.2		1.43507		3	14.4519	13.3812	20	0.66906
20	191101_19084_C_Djordjevic_9	cepr1-1, root, 14,8 mg FW, BL1	Analyte		11.037	948.93	500	10.414	11925.4		1.59973		1	21.4133	19.5558	14.8	1.32134
21	191101_19084_C_Djordjevic_10	cepr1-1, shoot, 20,2 mg FW, BL3	Analyte		11.03	1865.62	500	10.42	21978.1		1.6278		3	22.8978	21.8272	20.2	1.08055
22	191101_19084_C_Djordjevic_11	No-0, root, 14,8 mg FW, BL1	Analyte		11.04	603.28	500	10.421	7799.37		1.58743		1	20.7934	18.9359	14.8	1.27945
23	191101_19084_C_Djordjevic_12	No-0, shoot, 21 mg FW, BL3	Analyte		11.031	1575.34	500	10.42	24705.5		1.50355		3	17.0193	15.9486	21	0.759457
24	191101_19084_C_Djordjevic_13	cepr1-1, root, 14,2 mg FW, BL1	Analyte		11.031	443.27	500	10.421	9925.06		1.34891		1	11.7644	9.90693	14.2	0.697671
25	191101_19084_C_Djordjevic_14	cepr1-1, shoot, 22,9 mg FW, BL3	Analyte		11.037	2005.69	500	10.434	25569		1.59352		3	21.098	20.0273	22.9	0.874554
26	191101_19084_C_Djordjevic_15	No-0, root, 20,5 mg FW, BL1	Analyte		11.037	1074.49	500	10.433	13509.5		1.59953		1	21.403	19.5456	20.5	0.953443
27	191101_19084_C_Djordjevic_16	No-0, shoot, 21 mg FW, BL3	Analyte		11.028	1516.16	500	10.415	23777.4		1.50355		3	17.0192	15.9486	21	0.759456
28	191101_19084_C_Djordjevic_17	No-0, root, 16,9 mg FW, BL1	Analyte		11.031	708.49	500	10.421	11083		1.50464		1	17.0638	15.2063	16.9	0.899782
29	191101_19084_C_Djordjevic_18	No-0, shoot, 20,9 mg FW, BL3	Analyte		11.031	1474.73	500	10.421	25266.1		1.46514		3	15.5279	14.4572	20.9	0.691733
30	191101_19084_C_Djordjevic_19	cepr1-1, root, 7,4 mg FW, BL1	Analyte		11.13	576.55	500	10.412	11369.4		1.40407		1	13.4208	11.5633	7.4	1.56261
31	191101_19084_C_Djordjevic_20	cepr1-1, shoot, 18,3 mg FW, BL3	Analyte		11.03	1325.57	500	10.421	25631.4		1.4126		3	13.6969	12.6262	18.3	0.689959
32	191101_19084_C_Djordjevic_21	cepr1-3, root, 18,3 mg FW, BL1	Analyte		11.031	682.42	500	10.421	26918.4		1.10297		1	6.5393	4.68183	18.3	0.255838
33	191101_19084_C_Djordjevic_22	cepr1-3, shoot, 23,8 mg FW, BL3	Analyte		11.028	2626.34	500	10.412	24245.1		1.7337		3	29.4855	28.4148	23.8	1.1939
34	191101_19084_C_Djordjevic_23	Col-0, root, 14,2 mg FW, BL2	Analyte		11.04	629.4	500	10.421	26090.4		1.08142		2	6.21122	4.22778	14.2	0.297731
35	191101_19084_C_Djordjevic_24	Col-0, shoot, 17,6 mg FW, BL3	Analyte		11.028	1550.86	500	10.411	21995.8		1.5472		3	18.889	17.8183	17.6	1.0124
36	191101_19084_C_Djordjevic_25	cepr1-3, root, 21 mg FW, BL2	Analyte		11.03	711.21	500	10.421	26914.3		1.12098		2	6.8267	4.84326	21	0.230631
37	191101_19084_C_Djordjevic_26	cepr1-3, shoot, 23,2 mg FW, BL3	Analyte		11.028	2726.5	500	10.432	15620		1.9409		3	48.359	47.2883	23.2	2.03829
38	191101_19084_C_Djordjevic_27	Col-0, root, 11,6 mg FW, BL2	Analyte		11.03	613.88	500	10.42	30946.9		0.996436		2	5.07051	3.08707	11.6	0.266127
39	191101_19084_C_Djordjevic_28	Col-0, shoot, 22,3 mg FW, BL4	Analyte		11.03	2268.52	500	10.42	22850.1		1.69582		4	26.936	25.2822	22.3	1.13373
40	191101_19084_C_Djordjevic_29	cepr1-3, root, 12,6 mg FW, BL2	Analyte		11.031	644.28	500	10.421	30194.1		1.02812		2	5.46903	3.4856	12.6	0.276635
41	191101_19084_C_Djordjevic_30	cepr1-3, shoot, 15,9 mg FW, BL4	Analyte		11.028	2157.64	500	10.409	23835.7		1.65572		4	24.4763	22.8225	15.9	1.43538
42	191101_19084_C_Djordjevic_31	Col-0, root, 16,9 mg FW, BL2	Analyte		11.031	743.92	500	10.421	24273.7		1.18536		2	7.96104	5.97761	16.9	0.353704
43	191101_19084_C_Djordjevic_32	Col-0, shoot, 17,1 mg FW, BL4	Analyte		11.019	1159.9	500	10.412	24263		1.37845		4	12.6242	10.9705	17.1	0.641547
44	191101_19084_C_Djordjevic_33	cepr1-3, root, 19 mg FW, BL2	Analyte		11.022	776.06	500	10.399	24677.8		1.19656		2	8.17679	6.19335	19	0.325966
45	191101_19084_C_Djordjevic_34	cepr1-3, shoot, 19,2 mg FW, BL4	Analyte		11.028	2121.81	500	10.41	24656.6		1.63374		4	23.2249	21.5712	19.2	1.1235
46	191101_19084_C_Djordjevic_35	Col-0, root, 16,9 mg FW, BL2	Analyte		11.03	734.81	500	10.421	29887.9		1.08965		2	6.33455	4.35111	16.9	0.257462
47	191101_19084_C_Djordjevic_36	Col-0, shoot, 22,3 mg FW, BL4	Analyte		11.022	2515.53	500	10.422	25338.2		1.69582		4	26.936	25.2823	22.3	1.13373
48	191101_19084_C_Djordjevic_37	cepr1-3, root, 19,4 mg FW, BL2	Analyte		11.03	654.7	500	10.42	25622.8		1.10639		2	6.59281	4.60938	19.4	0.237597
49	191101_19084_C_Djordjevic_38	cepr1-3, shoot, 18,3 mg FW, BL4	Analyte		11.021	1943.65	500	10.42	20671.6		1.67221		4	25.4594	23.8057	18.3	1.30086
50	191101_19084_C_Djordjevic_39	Col-0, root, 16,6 mg FW, BL2	Analyte		11.046	601.39	500	10.414	24090.8		1.09627		2	6.43555	4.45212	16.6	0.2682
51	191101_19084_C_Djordjevic_40	Col-0, shoot, 22,8 mg FW, BL4	Analyte		11.021	2391.04	500	10.398	24820.2		1.68275		4	26.1082	24.4545	22.8	1.07256
Compound 23: cZRMP (432>220)
Compound IS 16: D5-tZRMP (437>225)
	Name	Sample Text	Type	Std, Conc	RT	Area	IS Conc	IS RT	IS Area		LOG Res.	Log Conc.
1	191101_Cal_OGNT-1	Calibration_OGNT (0,01/100 fmol/10 uL) Inj,10uL	Standard	0.01			100	7.615	4525.79			-2	SLOPE
2	191101_Cal_OGNT-2	Calibration_OGNT (0,1/100 fmol/10 uL) Inj,10uL	Standard	0.1			100	7.615	5617.7			-1	1.06507
3	191101_Cal_OGNT-3	Calibration_OGNT (1/100 fmol/10 uL) Inj,10uL	Standard	1	8.333	25.9	100	7.615	4620.17		-0.251358	0
4	191101_Cal_OGNT-4	Calibration_OGNT (10/100 fmol/10 uL) Inj,10uL	Standard	10	8.32	234.51	100	7.602	4314.49		0.735232	1	INTERC
5	191101_Cal_OGNT-5	Calibration_OGNT (100/100 fmol/10 uL) Inj,10uL	Standard	100	8.319	5402.98	100	7.602	6734.93		1.9043	2	-0.273264
6	191101_Cal_OGNT-6	Calibration_OGNT (1000/100 fmol/10 uL) Inj,10uL	Standard	1000	8.333	65635.5	100	7.602	8090.17		2.90918	3
													# Blank	fmol	fmol-bl	mg FW	pmol/g FW
7	191101_19084_C_Djordjevic_BL1	Sample blank 1	Blank			0	500	7.615	410.65				1	0
8	191101_19084_C_Djordjevic_BL2	Sample blank 2	Blank			0	500	7.615	475.09				2	0
9	191101_19084_C_Djordjevic_BL3	Sample blank 3	Blank			0	500	7.615	1308.22				3	0
10	191101_19084_C_Djordjevic_BL4	Sample blank 4	Blank			0	500	7.615	2053.82				4	0
11	191101_19084_C_Djordjevic_BL5	Sample blank 5 no IS	Blank				0
12	191101_19084_C_Djordjevic_1	cepr1-1, root, 15,6 mg FW, BL1	Analyte				500	7.615	601.52				1	0	0	15.6	<LOD
13	191101_19084_C_Djordjevic_2	cepr1-1, shoot, 18,8 mg FW, BL2	Analyte		8.332	177.22	500	7.615	2207.76		1.60353		2	57.8276	57.8276	18.8	3.07594
14	191101_19084_C_Djordjevic_3	No-0, root, 25 mg FW, BL1	Analyte		8.333	107.44	500	7.615	708.95		1.87952		1	105.018	105.018	25	4.20072
15	191101_19084_C_Djordjevic_4	No-0, shoot, 17,2 mg FW, BL2	Analyte		8.333	313.03	500	7.615	4537.76		1.53771		2	50.158	50.158	17.2	2.91616
16	191101_19084_C_Djordjevic_5	cepr1-1, root, 13,6 mg FW, BL1	Analyte		8.32	122.02	500	7.615	997.62		1.78644		1	85.8749	85.8749	13.6	6.31433
17	191101_19084_C_Djordjevic_6	cepr1-1, shoot, 19,2 mg FW, BL3	Analyte		8.32	237.73	500	7.602	4010.85		1.47182		3	43.498	43.498	19.2	2.26552
18	191101_19084_C_Djordjevic_7	No-0, root, 19,6 mg FW, BL1	Analyte		8.323	51.14	500	7.604	516.75		1.69445		1	70.3883	70.3883	19.6	3.59124
19	191101_19084_C_Djordjevic_8	No-0, shoot, 20 mg FW, BL3	Analyte		8.319	217.38	500	7.602	3057.42		1.55083		3	51.601	51.601	20	2.58005
20	191101_19084_C_Djordjevic_9	cepr1-1, root, 14,8 mg FW, BL1	Analyte		8.31	86.38	500	7.591	598.31		1.85846		1	100.343	100.343	14.8	6.77993
21	191101_19084_C_Djordjevic_10	cepr1-1, shoot, 20,2 mg FW, BL3	Analyte		8.332	381.2	500	7.602	3454.09		1.74179		3	77.9735	77.9735	20.2	3.86007
22	191101_19084_C_Djordjevic_11	No-0, root, 14,8 mg FW, BL1	Analyte		8.282	23.37	500	7.603	218.08		1.72901		1	75.8492	75.8492	14.8	5.12495
23	191101_19084_C_Djordjevic_12	No-0, shoot, 21 mg FW, BL3	Analyte		8.332	647.86	500	7.602	6918.33		1.67045		3	66.8292	66.8292	21	3.18234
24	191101_19084_C_Djordjevic_13	cepr1-1, root, 14,2 mg FW, BL1	Analyte		8.358	128.36	500	7.602	973.78		1.81894		1	92.1262	92.1262	14.2	6.48776
25	191101_19084_C_Djordjevic_14	cepr1-1, shoot, 22,9 mg FW, BL3	Analyte		8.333	305.89	500	7.615	3802.64		1.60445		3	57.9427	57.9427	22.9	2.53025
26	191101_19084_C_Djordjevic_15	No-0, root, 20,5 mg FW, BL1	Analyte		8.307	133.88	500	7.602	772.59		1.93774		1	119.103	119.103	20.5	5.80991
27	191101_19084_C_Djordjevic_16	No-0, shoot, 21 mg FW, BL3	Analyte		8.337	478.6	500	7.605	5110.84		1.67045		3	66.8293	66.8293	21	3.18235
28	191101_19084_C_Djordjevic_17	No-0, root, 16,9 mg FW, BL1	Analyte		8.294	49.56	500	7.602	360.14		1.83763		1	95.9252	95.9252	16.9	5.67605
29	191101_19084_C_Djordjevic_18	No-0, shoot, 20,9 mg FW, BL3	Analyte		8.333	519.42	500	7.602	4840.71		1.72958		3	75.9422	75.9422	20.9	3.6336
30	191101_19084_C_Djordjevic_19	cepr1-1, root, 7,4 mg FW, BL1	Analyte				500	7.615	887.8				1	0	0	7.4	<LOD
31	191101_19084_C_Djordjevic_20	cepr1-1, shoot, 18,3 mg FW, BL3	Analyte		8.32	280.18	500	7.602	4888.58		1.45722		3	42.1471	42.1471	18.3	2.30312
32	191101_19084_C_Djordjevic_21	cepr1-3, root, 18,3 mg FW, BL1	Analyte		8.333	151.78	500	7.615	1006.17		1.87751		1	104.563	104.563	18.3	5.71384
33	191101_19084_C_Djordjevic_22	cepr1-3, shoot, 23,8 mg FW, BL3	Analyte		8.334	193.39	500	7.603	2907.1		1.52194		3	48.4767	48.4767	23.8	2.03684
34	191101_19084_C_Djordjevic_23	Col-0, root, 14,2 mg FW, BL2	Analyte		8.307	364.23	500	7.615	2724.28		1.82509		2	93.3603	93.3603	14.2	6.57467
35	191101_19084_C_Djordjevic_24	Col-0, shoot, 17,6 mg FW, BL3	Analyte		8.333	270.94	500	7.602	3936.84		1.5367		3	50.0476	50.0476	17.6	2.84361
36	191101_19084_C_Djordjevic_25	cepr1-3, root, 21 mg FW, BL2	Analyte		8.32	218.76	500	7.602	1771.87		1.79051		2	86.6339	86.6339	21	4.12542
37	191101_19084_C_Djordjevic_26	cepr1-3, shoot, 23,2 mg FW, BL3	Analyte				500	7.615	1005.19				3	0	0	23.2	<LOD
38	191101_19084_C_Djordjevic_27	Col-0, root, 11,6 mg FW, BL2	Analyte				500	7.602	1901.82				2	1.80538	1.80538	11.6	<LOD
39	191101_19084_C_Djordjevic_28	Col-0, shoot, 22,3 mg FW, BL4	Analyte		8.32	362.42	500	7.602	5547.33		1.5141		4	47.6614	47.6614	22.3	2.13728
40	191101_19084_C_Djordjevic_29	cepr1-3, root, 12,6 mg FW, BL2	Analyte				500	7.602	1623.13				2	0	0	12.6	<LOD
41	191101_19084_C_Djordjevic_30	cepr1-3, shoot, 15,9 mg FW, BL4	Analyte		8.319	223.36	500	7.602	4375.6		1.40694		4	37.8053	37.8053	15.9	2.37769
42	191101_19084_C_Djordjevic_31	Col-0, root, 16,9 mg FW, BL2	Analyte		8.294	324	500	7.602	1919.44		1.92634		2	116.205	116.205	16.9	6.87601
43	191101_19084_C_Djordjevic_32	Col-0, shoot, 17,1 mg FW, BL4	Analyte		8.321	289.16	500	7.603	4543.12		1.50275		4	46.5067	46.5067	17.1	2.71969
44	191101_19084_C_Djordjevic_33	cepr1-3, root, 19 mg FW, BL2	Analyte		8.294	238.46	500	7.59	878.51		2.13264		2	181.517	181.517	19	9.55355
45	191101_19084_C_Djordjevic_34	cepr1-3, shoot, 19,2 mg FW, BL4	Analyte		8.307	245.09	500	7.602	4316.88		1.45313		4	41.7752	41.7752	19.2	2.17579
46	191101_19084_C_Djordjevic_35	Col-0, root, 16,9 mg FW, BL2	Analyte		8.307	179.25	500	7.602	1209.99		1.86965		2	102.8	102.8	16.9	6.08285
47	191101_19084_C_Djordjevic_36	Col-0, shoot, 22,3 mg FW, BL4	Analyte		8.32	107.17	500	7.59	1640.38		1.5141		4	47.6614	47.6614	22.3	2.13728
48	191101_19084_C_Djordjevic_37	cepr1-3, root, 19,4 mg FW, BL2	Analyte		8.307	371.42	500	7.602	1685.28		2.04216		2	149.269	149.269	19.4	7.69429
49	191101_19084_C_Djordjevic_38	cepr1-3, shoot, 18,3 mg FW, BL4	Analyte		8.32	281.32	500	7.602	7335.52		1.28274		4	28.903	28.903	18.3	1.5794
50	191101_19084_C_Djordjevic_39	Col-0, root, 16,6 mg FW, BL2	Analyte		8.297	113.39	500	7.591	710.35		1.90207		2	110.265	110.265	16.6	6.64247
51	191101_19084_C_Djordjevic_40	Col-0, shoot, 22,8 mg FW, BL4	Analyte		8.32	578.07	500	7.602	5842.62		1.69434		4	70.3719	70.3719	22.8	3.08649
Compound 24: DHZOG (384>222)
Compound IS 14: D5-tZOG (387>225)
	Name	Sample Text	Type	Std, Conc	RT	Area	IS Conc	IS RT	IS Area		LOG Res.	Log Conc.
1	191101_Cal_OGNT-1	Calibration_OGNT (0,01/100 fmol/10 uL) Inj,10uL	Standard	0.01			100	9.293	58285.9			-2	SLOPE
2	191101_Cal_OGNT-2	Calibration_OGNT (0,1/100 fmol/10 uL) Inj,10uL	Standard	0.1	9.422	145.42	100	9.281	71111.3		-0.689315	-1	0.995128
3	191101_Cal_OGNT-3	Calibration_OGNT (1/100 fmol/10 uL) Inj,10uL	Standard	1	9.437	981.74	100	9.295	62331		0.197292	0
4	191101_Cal_OGNT-4	Calibration_OGNT (10/100 fmol/10 uL) Inj,10uL	Standard	10	9.435	11443.9	100	9.294	64111.2		1.25164	1	INTERC
5	191101_Cal_OGNT-5	Calibration_OGNT (100/100 fmol/10 uL) Inj,10uL	Standard	100	9.434	148345	100	9.294	84530.5		2.24426	2	0.258216
6	191101_Cal_OGNT-6	Calibration_OGNT (1000/100 fmol/10 uL) Inj,10uL	Standard	1000	9.435	1.74218e+06	100	9.294	95115.6		3.26284	3
													# Blank	fmol	fmol-bl	mg FW	pmol/g FW
7	191101_19084_C_Djordjevic_BL1	Sample blank 1	Blank			0	500	9.294	82130.9				1	0
8	191101_19084_C_Djordjevic_BL2	Sample blank 2	Blank			0	500	9.281	108081				2	0
9	191101_19084_C_Djordjevic_BL3	Sample blank 3	Blank			0	500	9.293	81966.8				3	0
10	191101_19084_C_Djordjevic_BL4	Sample blank 4	Blank			0	500	9.281	115120				4	0
11	191101_19084_C_Djordjevic_BL5	Sample blank 5 no IS	Blank				0
12	191101_19084_C_Djordjevic_1	cepr1-1, root, 15,6 mg FW, BL1	Analyte		9.332	952.77	500	9.294	45900.4		1.01614		1	5.77612	5.77612	15.6	0.370264
13	191101_19084_C_Djordjevic_2	cepr1-1, shoot, 18,8 mg FW, BL2	Analyte		9.345	521.27	500	9.281	128167		0.308257		2	1.12276	1.12276	18.8	0.0597211
14	191101_19084_C_Djordjevic_3	No-0, root, 25 mg FW, BL1	Analyte		9.332	2249.72	500	9.281	57499.9		1.29143		1	10.9213	10.9213	25	0.436852
15	191101_19084_C_Djordjevic_4	No-0, shoot, 17,2 mg FW, BL2	Analyte		9.346	394.06	500	9.282	125370		0.19634		2	0.866604	0.866604	17.2	0.050384
16	191101_19084_C_Djordjevic_5	cepr1-1, root, 13,6 mg FW, BL1	Analyte		9.332	1615.65	500	9.294	48369		1.22275		1	9.31658	9.31658	13.6	0.685043
17	191101_19084_C_Djordjevic_6	cepr1-1, shoot, 19,2 mg FW, BL3	Analyte		9.345	686.86	500	9.294	112646		0.484124		3	1.68661	1.68661	19.2	0.0878441
18	191101_19084_C_Djordjevic_7	No-0, root, 19,6 mg FW, BL1	Analyte		9.324	1498.84	500	9.273	47649.5		1.19667		1	8.77093	8.77093	19.6	0.447497
19	191101_19084_C_Djordjevic_8	No-0, shoot, 20 mg FW, BL3	Analyte		9.332	576.23	500	9.293	133285		0.334783		3	1.19383	1.19383	20	0.0596915
20	191101_19084_C_Djordjevic_9	cepr1-1, root, 14,8 mg FW, BL1	Analyte		9.324	1781.09	500	9.286	51600.8		1.237		1	9.62888	9.62888	14.8	0.6506
21	191101_19084_C_Djordjevic_10	cepr1-1, shoot, 20,2 mg FW, BL3	Analyte		9.332	853.06	500	9.293	135625		0.497609		3	1.74006	1.74006	20.2	0.0861417
22	191101_19084_C_Djordjevic_11	No-0, root, 14,8 mg FW, BL1	Analyte		9.32	888.68	500	9.294	42318.6		1.02118		1	5.84391	5.84391	14.8	0.394859
23	191101_19084_C_Djordjevic_12	No-0, shoot, 21 mg FW, BL3	Analyte		9.345	786.84	500	9.293	136273		0.460448		3	1.5967	1.5967	21	0.0760331
24	191101_19084_C_Djordjevic_13	cepr1-1, root, 14,2 mg FW, BL1	Analyte		9.32	1634.53	500	9.294	38852.3		1.32295		1	11.7474	11.7474	14.2	0.827284
25	191101_19084_C_Djordjevic_14	cepr1-1, shoot, 22,9 mg FW, BL3	Analyte		9.335	1029.58	500	9.283	131353		0.593191		3	2.17078	2.17078	22.9	0.0947938
26	191101_19084_C_Djordjevic_15	No-0, root, 20,5 mg FW, BL1	Analyte		9.334	2141.73	500	9.283	64031.2		1.22334		1	9.32937	9.32937	20.5	0.455091
27	191101_19084_C_Djordjevic_16	No-0, shoot, 21 mg FW, BL3	Analyte		9.338	744.69	500	9.286	128973		0.460447		3	1.59669	1.59669	21	0.0760329
28	191101_19084_C_Djordjevic_17	No-0, root, 16,9 mg FW, BL1	Analyte		9.332	1921.56	500	9.281	51860.9		1.26778		1	10.3398	10.3398	16.9	0.61182
29	191101_19084_C_Djordjevic_18	No-0, shoot, 20,9 mg FW, BL3	Analyte		9.332	1051.27	500	9.281	131584		0.601483		3	2.21283	2.21283	20.9	0.105877
30	191101_19084_C_Djordjevic_19	cepr1-1, root, 7,4 mg FW, BL1	Analyte		9.322	608.38	500	9.283	51837.8		0.768499		1	3.25672	3.25672	7.4	0.440098
31	191101_19084_C_Djordjevic_20	cepr1-1, shoot, 18,3 mg FW, BL3	Analyte		9.332	639.84	500	9.281	141363		0.354705		3	1.25015	1.25015	18.3	0.0683141
32	191101_19084_C_Djordjevic_21	cepr1-3, root, 18,3 mg FW, BL1	Analyte		9.333	4087.78	500	9.281	144682		1.15004		1	7.87398	7.87398	18.3	0.430272
33	191101_19084_C_Djordjevic_22	cepr1-3, shoot, 23,8 mg FW, BL3	Analyte		9.336	1311.02	500	9.284	125658		0.71739		3	2.89349	2.89349	23.8	0.121575
34	191101_19084_C_Djordjevic_23	Col-0, root, 14,2 mg FW, BL2	Analyte		9.332	3159.63	500	9.281	126216		1.09749		2	6.97243	6.97243	14.2	0.491016
35	191101_19084_C_Djordjevic_24	Col-0, shoot, 17,6 mg FW, BL3	Analyte		9.347	681.09	500	9.283	129643		0.419427		3	1.45211	1.45211	17.6	0.0825063
36	191101_19084_C_Djordjevic_25	cepr1-3, root, 21 mg FW, BL2	Analyte		9.332	3862.76	500	9.294	132310		1.16428		2	8.13758	8.13758	21	0.387504
37	191101_19084_C_Djordjevic_26	cepr1-3, shoot, 23,2 mg FW, BL3	Analyte				500	9.281	104738				3	0	0	23.2	<LOD
38	191101_19084_C_Djordjevic_27	Col-0, root, 11,6 mg FW, BL2	Analyte		9.332	3424.9	500	9.293	142723		1.07912		2	6.68231	6.68231	11.6	0.576061
39	191101_19084_C_Djordjevic_28	Col-0, shoot, 22,3 mg FW, BL4	Analyte		9.332	1519.43	500	9.293	145766		0.716993		4	2.89083	2.89083	22.3	0.129634
40	191101_19084_C_Djordjevic_29	cepr1-3, root, 12,6 mg FW, BL2	Analyte		9.332	4435.49	500	9.294	154585		1.15674		2	7.99699	7.99699	12.6	0.634682
41	191101_19084_C_Djordjevic_30	cepr1-3, shoot, 15,9 mg FW, BL4	Analyte		9.358	937	500	9.281	131592		0.55148		4	1.97106	1.97106	15.9	0.123966
42	191101_19084_C_Djordjevic_31	Col-0, root, 16,9 mg FW, BL2	Analyte		9.32	3830.39	500	9.281	153865		1.09507		2	6.93354	6.93354	16.9	0.410269
43	191101_19084_C_Djordjevic_32	Col-0, shoot, 17,1 mg FW, BL4	Analyte		9.335	470.01	500	9.284	129168		0.259924		4	1.00396	1.00396	17.1	0.0587111
44	191101_19084_C_Djordjevic_33	cepr1-3, root, 19 mg FW, BL2	Analyte		9.332	5879.29	500	9.281	153326		1.28268		2	10.7023	10.7023	19	0.563281
45	191101_19084_C_Djordjevic_34	cepr1-3, shoot, 19,2 mg FW, BL4	Analyte		9.346	1014.84	500	9.282	133342		0.5804		4	2.10747	2.10747	19.2	0.109764
46	191101_19084_C_Djordjevic_35	Col-0, root, 16,9 mg FW, BL2	Analyte		9.333	4496.47	500	9.281	144711		1.19134		2	8.66347	8.66347	16.9	0.512632
47	191101_19084_C_Djordjevic_36	Col-0, shoot, 22,3 mg FW, BL4	Analyte		9.32	1398.51	500	9.281	134165		0.716996		4	2.89085	2.89085	22.3	0.129635
48	191101_19084_C_Djordjevic_37	cepr1-3, root, 19,4 mg FW, BL2	Analyte		9.332	5558.72	500	9.293	132101		1.32304		2	11.7499	11.7499	19.4	0.605667
49	191101_19084_C_Djordjevic_38	cepr1-3, shoot, 18,3 mg FW, BL4	Analyte		9.345	1049.3	500	9.281	136785		0.583831		4	2.12427	2.12427	18.3	0.11608
50	191101_19084_C_Djordjevic_39	Col-0, root, 16,6 mg FW, BL2	Analyte		9.324	3465.81	500	9.286	130797		1.12218		2	7.38229	7.38229	16.6	0.444717
51	191101_19084_C_Djordjevic_40	Col-0, shoot, 22,8 mg FW, BL4	Analyte		9.345	967.25	500	9.281	128146		0.576805		4	2.09001	2.09001	22.8	0.0916672
Compound 25: DHZROG (516>384)
Compound IS 17: D9-DHZOG (391>229)
	Name	Sample Text	Type	Std, Conc	RT	Area	IS Conc	IS RT	IS Area		LOG Res.	Log Conc.
1	191101_Cal_OGNT-1	Calibration_OGNT (0,01/100 fmol/10 uL) Inj,10uL	Standard	0.01			100	10.442	12703.8			-2	SLOPE
2	191101_Cal_OGNT-2	Calibration_OGNT (0,1/100 fmol/10 uL) Inj,10uL	Standard	0.1			100	10.442	16720.9			-1	1.03698
3	191101_Cal_OGNT-3	Calibration_OGNT (1/100 fmol/10 uL) Inj,10uL	Standard	1	11.476	139.57	100	10.433	12782.9		0.038162	0
4	191101_Cal_OGNT-4	Calibration_OGNT (10/100 fmol/10 uL) Inj,10uL	Standard	10	11.468	1665.76	100	10.42	14146		1.07098	1	INTERC
5	191101_Cal_OGNT-5	Calibration_OGNT (100/100 fmol/10 uL) Inj,10uL	Standard	100	11.468	27440	100	10.42	19281		2.15326	2	0.0436326
6	191101_Cal_OGNT-6	Calibration_OGNT (1000/100 fmol/10 uL) Inj,10uL	Standard	1000	11.469	312157	100	10.421	22929		3.13399	3
													# Blank	fmol	fmol-bl	mg FW	pmol/g FW
7	191101_19084_C_Djordjevic_BL1	Sample blank 1	Blank				500	10.42	22781.6				1	0
8	191101_19084_C_Djordjevic_BL2	Sample blank 2	Blank				500	10.42	27762				2	0
9	191101_19084_C_Djordjevic_BL3	Sample blank 3	Blank				500	10.42	18539.8				3	0
10	191101_19084_C_Djordjevic_BL4	Sample blank 4	Blank				500	10.42	25850.4				4	0
11	191101_19084_C_Djordjevic_BL5	Sample blank 5 no IS	Blank				0
12	191101_19084_C_Djordjevic_1	cepr1-1, root, 15,6 mg FW, BL1	Analyte				500	10.42	8521.42				1	0	0	15.6	<LOD
13	191101_19084_C_Djordjevic_2	cepr1-1, shoot, 18,8 mg FW, BL2	Analyte				500	10.42	25791.4				2	0	0	18.8	<LOD
14	191101_19084_C_Djordjevic_3	No-0, root, 25 mg FW, BL1	Analyte				500	10.421	10756				1	0	0	25	<LOD
15	191101_19084_C_Djordjevic_4	No-0, shoot, 17,2 mg FW, BL2	Analyte				500	10.433	18821.4				2	0	0	17.2	<LOD
16	191101_19084_C_Djordjevic_5	cepr1-1, root, 13,6 mg FW, BL1	Analyte				500	10.42	9391.42				1	0	0	13.6	<LOD
17	191101_19084_C_Djordjevic_6	cepr1-1, shoot, 19,2 mg FW, BL3	Analyte				500	10.421	20259.7				3	0	0	19.2	<LOD
18	191101_19084_C_Djordjevic_7	No-0, root, 19,6 mg FW, BL1	Analyte				500	10.414	9501.29				1	0	0	19.6	<LOD
19	191101_19084_C_Djordjevic_8	No-0, shoot, 20 mg FW, BL3	Analyte				500	10.42	25453.2				3	0	0	20	<LOD
20	191101_19084_C_Djordjevic_9	cepr1-1, root, 14,8 mg FW, BL1	Analyte				500	10.414	11925.4				1	0	0	14.8	<LOD
21	191101_19084_C_Djordjevic_10	cepr1-1, shoot, 20,2 mg FW, BL3	Analyte				500	10.42	21978.1				3	0	0	20.2	<LOD
22	191101_19084_C_Djordjevic_11	No-0, root, 14,8 mg FW, BL1	Analyte				500	10.421	7799.37				1	0	0	14.8	<LOD
23	191101_19084_C_Djordjevic_12	No-0, shoot, 21 mg FW, BL3	Analyte				500	10.42	24705.5				3	0	0	21	<LOD
24	191101_19084_C_Djordjevic_13	cepr1-1, root, 14,2 mg FW, BL1	Analyte				500	10.421	9925.06				1	0	0	14.2	<LOD
25	191101_19084_C_Djordjevic_14	cepr1-1, shoot, 22,9 mg FW, BL3	Analyte				500	10.434	25569				3	0	0	22.9	<LOD
26	191101_19084_C_Djordjevic_15	No-0, root, 20,5 mg FW, BL1	Analyte				500	10.433	13509.5				1	0	0	20.5	<LOD
27	191101_19084_C_Djordjevic_16	No-0, shoot, 21 mg FW, BL3	Analyte				500	10.415	23777.4				3	0	0	21	<LOD
28	191101_19084_C_Djordjevic_17	No-0, root, 16,9 mg FW, BL1	Analyte				500	10.421	11083				1	0	0	16.9	<LOD
29	191101_19084_C_Djordjevic_18	No-0, shoot, 20,9 mg FW, BL3	Analyte				500	10.421	25266.1				3	0	0	20.9	<LOD
30	191101_19084_C_Djordjevic_19	cepr1-1, root, 7,4 mg FW, BL1	Analyte				500	10.412	11369.4				1	0	0	7.4	<LOD
31	191101_19084_C_Djordjevic_20	cepr1-1, shoot, 18,3 mg FW, BL3	Analyte				500	10.421	25631.4				3	0	0	18.3	<LOD
32	191101_19084_C_Djordjevic_21	cepr1-3, root, 18,3 mg FW, BL1	Analyte				500	10.421	26918.4				1	0	0	18.3	<LOD
33	191101_19084_C_Djordjevic_22	cepr1-3, shoot, 23,8 mg FW, BL3	Analyte				500	10.412	24245.1				3	0	0	23.8	<LOD
34	191101_19084_C_Djordjevic_23	Col-0, root, 14,2 mg FW, BL2	Analyte				500	10.421	26090.4				2	0	0	14.2	<LOD
35	191101_19084_C_Djordjevic_24	Col-0, shoot, 17,6 mg FW, BL3	Analyte				500	10.411	21995.8				3	0	0	17.6	<LOD
36	191101_19084_C_Djordjevic_25	cepr1-3, root, 21 mg FW, BL2	Analyte				500	10.421	26914.3				2	0	0	21	<LOD
37	191101_19084_C_Djordjevic_26	cepr1-3, shoot, 23,2 mg FW, BL3	Analyte				500	10.432	15620				3	0	0	23.2	<LOD
38	191101_19084_C_Djordjevic_27	Col-0, root, 11,6 mg FW, BL2	Analyte				500	10.42	30946.9				2	0	0	11.6	<LOD
39	191101_19084_C_Djordjevic_28	Col-0, shoot, 22,3 mg FW, BL4	Analyte				500	10.42	22850.1				4	0	0	22.3	<LOD
40	191101_19084_C_Djordjevic_29	cepr1-3, root, 12,6 mg FW, BL2	Analyte				500	10.421	30194.1				2	0	0	12.6	<LOD
41	191101_19084_C_Djordjevic_30	cepr1-3, shoot, 15,9 mg FW, BL4	Analyte				500	10.409	23835.7				4	0	0	15.9	<LOD
42	191101_19084_C_Djordjevic_31	Col-0, root, 16,9 mg FW, BL2	Analyte				500	10.421	24273.7				2	0	0	16.9	<LOD
43	191101_19084_C_Djordjevic_32	Col-0, shoot, 17,1 mg FW, BL4	Analyte				500	10.412	24263				4	0	0	17.1	<LOD
44	191101_19084_C_Djordjevic_33	cepr1-3, root, 19 mg FW, BL2	Analyte				500	10.399	24677.8				2	0	0	19	<LOD
45	191101_19084_C_Djordjevic_34	cepr1-3, shoot, 19,2 mg FW, BL4	Analyte				500	10.41	24656.6				4	0	0	19.2	<LOD
46	191101_19084_C_Djordjevic_35	Col-0, root, 16,9 mg FW, BL2	Analyte				500	10.421	29887.9				2	0	0	16.9	<LOD
47	191101_19084_C_Djordjevic_36	Col-0, shoot, 22,3 mg FW, BL4	Analyte				500	10.422	25338.2				4	0	0	22.3	<LOD
48	191101_19084_C_Djordjevic_37	cepr1-3, root, 19,4 mg FW, BL2	Analyte				500	10.42	25622.8				2	0	0	19.4	<LOD
49	191101_19084_C_Djordjevic_38	cepr1-3, shoot, 18,3 mg FW, BL4	Analyte				500	10.42	20671.6				4	0	0	18.3	<LOD
50	191101_19084_C_Djordjevic_39	Col-0, root, 16,6 mg FW, BL2	Analyte				500	10.414	24090.8				2	0	0	16.6	<LOD
51	191101_19084_C_Djordjevic_40	Col-0, shoot, 22,8 mg FW, BL4	Analyte				500	10.398	24820.2				4	0	0	22.8	<LOD
Compound 26: DHZRMP (434>222)
Compound IS 18: D3-DHZRMP (437>225)
	Name	Sample Text	Type	Std, Conc	RT	Area	IS Conc	IS RT	IS Area		LOG Res.	Log Conc.
1	191101_Cal_OGNT-1	Calibration_OGNT (0,01/100 fmol/10 uL) Inj,10uL	Standard	0.01			100	8.115	5048.51			-2	SLOPE
2	191101_Cal_OGNT-2	Calibration_OGNT (0,1/100 fmol/10 uL) Inj,10uL	Standard	0.1			100	8.102	4327.12			-1	0.991028
3	191101_Cal_OGNT-3	Calibration_OGNT (1/100 fmol/10 uL) Inj,10uL	Standard	1	8.191	181.47	100	8.102	4929.4		0.566011	0
4	191101_Cal_OGNT-4	Calibration_OGNT (10/100 fmol/10 uL) Inj,10uL	Standard	10	8.179	1753.27	100	8.102	5264.9		1.52246	1	INTERC
5	191101_Cal_OGNT-5	Calibration_OGNT (100/100 fmol/10 uL) Inj,10uL	Standard	100	8.166	25441.7	100	8.102	7488.82		2.53113	2	0.551662
6	191101_Cal_OGNT-6	Calibration_OGNT (1000/100 fmol/10 uL) Inj,10uL	Standard	1000	8.179	310940	100	8.102	9108.87		3.53321	3
													# Blank	fmol	fmol-bl	mg FW	pmol/g FW
7	191101_19084_C_Djordjevic_BL1	Sample blank 1	Blank				500	8.115	1198.58				1	0
8	191101_19084_C_Djordjevic_BL2	Sample blank 2	Blank				500	8.102	1158.63				2	0
9	191101_19084_C_Djordjevic_BL3	Sample blank 3	Blank				500	8.102	2851.56				3	0
10	191101_19084_C_Djordjevic_BL4	Sample blank 4	Blank				500	8.102	4095.9				4	0
11	191101_19084_C_Djordjevic_BL5	Sample blank 5 no IS	Blank				0
12	191101_19084_C_Djordjevic_1	cepr1-1, root, 15,6 mg FW, BL1	Analyte				500	8.115	1342.14				1	0	0	15.6	<LOD
13	191101_19084_C_Djordjevic_2	cepr1-1, shoot, 18,8 mg FW, BL2	Analyte				500	8.102	4618.44				2	0	0	18.8	<LOD
14	191101_19084_C_Djordjevic_3	No-0, root, 25 mg FW, BL1	Analyte				500	8.102	1866.01				1	0	0	25	<LOD
15	191101_19084_C_Djordjevic_4	No-0, shoot, 17,2 mg FW, BL2	Analyte				500	8.102	7735.54				2	0	0	17.2	<LOD
16	191101_19084_C_Djordjevic_5	cepr1-1, root, 13,6 mg FW, BL1	Analyte				500	8.102	1946.76				1	0	0	13.6	<LOD
17	191101_19084_C_Djordjevic_6	cepr1-1, shoot, 19,2 mg FW, BL3	Analyte				500	8.102	6393.94				3	0	0	19.2	<LOD
18	191101_19084_C_Djordjevic_7	No-0, root, 19,6 mg FW, BL1	Analyte				500	8.092	1229.63				1	0	0	19.6	<LOD
19	191101_19084_C_Djordjevic_8	No-0, shoot, 20 mg FW, BL3	Analyte				500	8.102	6208.68				3	0	0	20	<LOD
20	191101_19084_C_Djordjevic_9	cepr1-1, root, 14,8 mg FW, BL1	Analyte				500	8.092	1536.37				1	0	0	14.8	<LOD
21	191101_19084_C_Djordjevic_10	cepr1-1, shoot, 20,2 mg FW, BL3	Analyte				500	8.102	6569.9				3	0	0	20.2	<LOD
22	191101_19084_C_Djordjevic_11	No-0, root, 14,8 mg FW, BL1	Analyte				500	8.089	396.66				1	0	0	14.8	<LOD
23	191101_19084_C_Djordjevic_12	No-0, shoot, 21 mg FW, BL3	Analyte				500	8.102	9338.09				3	0	0	21	<LOD
24	191101_19084_C_Djordjevic_13	cepr1-1, root, 14,2 mg FW, BL1	Analyte				500	8.089	2243.68				1	0	0	14.2	<LOD
25	191101_19084_C_Djordjevic_14	cepr1-1, shoot, 22,9 mg FW, BL3	Analyte				500	8.102	7102.72				3	0	0	22.9	<LOD
26	191101_19084_C_Djordjevic_15	No-0, root, 20,5 mg FW, BL1	Analyte				500	8.102	1868.83				1	0	0	20.5	<LOD
27	191101_19084_C_Djordjevic_16	No-0, shoot, 21 mg FW, BL3	Analyte				500	8.105	8661.24				3	0	0	21	<LOD
28	191101_19084_C_Djordjevic_17	No-0, root, 16,9 mg FW, BL1	Analyte				500	8.102	825.39				1	0	0	16.9	<LOD
29	191101_19084_C_Djordjevic_18	No-0, shoot, 20,9 mg FW, BL3	Analyte				500	8.102	8692.08				3	0	0	20.9	<LOD
30	191101_19084_C_Djordjevic_19	cepr1-1, root, 7,4 mg FW, BL1	Analyte				500	8.102	1948.95				1	0	0	7.4	<LOD
31	191101_19084_C_Djordjevic_20	cepr1-1, shoot, 18,3 mg FW, BL3	Analyte				500	8.102	8758.32				3	0	0	18.3	<LOD
32	191101_19084_C_Djordjevic_21	cepr1-3, root, 18,3 mg FW, BL1	Analyte				500	8.089	2219.03				1	0	0	18.3	<LOD
33	191101_19084_C_Djordjevic_22	cepr1-3, shoot, 23,8 mg FW, BL3	Analyte				500	8.103	6685.81				3	0	0	23.8	<LOD
34	191101_19084_C_Djordjevic_23	Col-0, root, 14,2 mg FW, BL2	Analyte				500	8.102	6026.02				2	0	0	14.2	<LOD
35	191101_19084_C_Djordjevic_24	Col-0, shoot, 17,6 mg FW, BL3	Analyte				500	8.102	7644.09				3	0	0	17.6	<LOD
36	191101_19084_C_Djordjevic_25	cepr1-3, root, 21 mg FW, BL2	Analyte				500	8.102	4720.14				2	0	0	21	<LOD
37	191101_19084_C_Djordjevic_26	cepr1-3, shoot, 23,2 mg FW, BL3	Analyte				500	8.102	2332.58				3	0	0	23.2	<LOD
38	191101_19084_C_Djordjevic_27	Col-0, root, 11,6 mg FW, BL2	Analyte				500	8.089	4530.34				2	0	0	11.6	<LOD
39	191101_19084_C_Djordjevic_28	Col-0, shoot, 22,3 mg FW, BL4	Analyte				500	8.102	9694.21				4	0	0	22.3	<LOD
40	191101_19084_C_Djordjevic_29	cepr1-3, root, 12,6 mg FW, BL2	Analyte				500	8.089	4090.36				2	0	0	12.6	<LOD
41	191101_19084_C_Djordjevic_30	cepr1-3, shoot, 15,9 mg FW, BL4	Analyte				500	8.089	7733.65				4	0	0	15.9	<LOD
42	191101_19084_C_Djordjevic_31	Col-0, root, 16,9 mg FW, BL2	Analyte				500	8.089	4887.6				2	0	0	16.9	<LOD
43	191101_19084_C_Djordjevic_32	Col-0, shoot, 17,1 mg FW, BL4	Analyte				500	8.09	8302.43				4	0	0	17.1	<LOD
44	191101_19084_C_Djordjevic_33	cepr1-3, root, 19 mg FW, BL2	Analyte				500	8.089	2162.45				2	0	0	19	<LOD
45	191101_19084_C_Djordjevic_34	cepr1-3, shoot, 19,2 mg FW, BL4	Analyte				500	8.089	7722.32				4	0	0	19.2	<LOD
46	191101_19084_C_Djordjevic_35	Col-0, root, 16,9 mg FW, BL2	Analyte				500	8.089	2316.05				2	0	0	16.9	<LOD
47	191101_19084_C_Djordjevic_36	Col-0, shoot, 22,3 mg FW, BL4	Analyte				500	8.089	4324.56				4	0	0	22.3	<LOD
48	191101_19084_C_Djordjevic_37	cepr1-3, root, 19,4 mg FW, BL2	Analyte				500	8.102	3763.37				2	0	0	19.4	<LOD
49	191101_19084_C_Djordjevic_38	cepr1-3, shoot, 18,3 mg FW, BL4	Analyte				500	8.089	10346.2				4	0	0	18.3	<LOD
50	191101_19084_C_Djordjevic_39	Col-0, root, 16,6 mg FW, BL2	Analyte				500	8.092	962.39				2	0	0	16.6	<LOD
51	191101_19084_C_Djordjevic_40	Col-0, shoot, 22,8 mg FW, BL4	Analyte				500	8.089	9113.91				4	0	0	22.8	<LOD
Compound 27: iPRMP (416>204)
Compound IS 19: D6-iPRMP (422>210)
	Name	Sample Text	Type	Std, Conc	RT	Area	IS Conc	IS RT	IS Area		LOG Res.	Log Conc.
1	191101_Cal_OGNT-1	Calibration_OGNT (0,01/100 fmol/10 uL) Inj,10uL	Standard	0.01			100	13.003	8938.18			-2	SLOPE
2	191101_Cal_OGNT-2	Calibration_OGNT (0,1/100 fmol/10 uL) Inj,10uL	Standard	0.1	13.091	12.1943	100	13.003	11941.6		-0.990907	-1	1.01282
3	191101_Cal_OGNT-3	Calibration_OGNT (1/100 fmol/10 uL) Inj,10uL	Standard	1	13.076	109.85	100	13.001	9396.83		0.0678187	0
4	191101_Cal_OGNT-4	Calibration_OGNT (10/100 fmol/10 uL) Inj,10uL	Standard	10	13.079	1131.19	100	12.991	9909.88		1.05747	1	INTERC
5	191101_Cal_OGNT-5	Calibration_OGNT (100/100 fmol/10 uL) Inj,10uL	Standard	100	13.079	16355.5	100	12.991	14137.1		2.0633	2	0.0418065
6	191101_Cal_OGNT-6	Calibration_OGNT (1000/100 fmol/10 uL) Inj,10uL	Standard	1000	13.079	197577	100	12.991	16607.4		3.07544	3
													# Blank	fmol	fmol-bl	mg FW	pmol/g FW
7	191101_19084_C_Djordjevic_BL1	Sample blank 1	Blank				500	12.979	7426.81				1	0
8	191101_19084_C_Djordjevic_BL2	Sample blank 2	Blank		13.166	240.73	500	12.979	4516.82		1.42567		2	23.246
9	191101_19084_C_Djordjevic_BL3	Sample blank 3	Blank		13.166	91.09	500	12.991	10720.7		0.628216		3	3.79305
10	191101_19084_C_Djordjevic_BL4	Sample blank 4	Blank				500	12.991	14068.2				4	0
11	191101_19084_C_Djordjevic_BL5	Sample blank 5 no IS	Blank				0
12	191101_19084_C_Djordjevic_1	cepr1-1, root, 15,6 mg FW, BL1	Analyte		13.066	590.64	500	12.991	6322.78		1.66938		1	40.4559	40.4559	15.6	2.59333
13	191101_19084_C_Djordjevic_2	cepr1-1, shoot, 18,8 mg FW, BL2	Analyte		13.066	4613.68	500	12.978	18704.9		2.09106		2	105.517	82.2713	18.8	4.37613
14	191101_19084_C_Djordjevic_3	No-0, root, 25 mg FW, BL1	Analyte		13.066	782.02	500	12.978	8520.02		1.66175		1	39.7595	39.7595	25	1.59038
15	191101_19084_C_Djordjevic_4	No-0, shoot, 17,2 mg FW, BL2	Analyte		13.063	7367.01	500	12.988	21909.1		2.22564		2	143.283	120.037	17.2	6.97889
16	191101_19084_C_Djordjevic_5	cepr1-1, root, 13,6 mg FW, BL1	Analyte		13.053	917.08	500	12.978	8501.08		1.7319		1	46.6347	46.6347	13.6	3.42902
17	191101_19084_C_Djordjevic_6	cepr1-1, shoot, 19,2 mg FW, BL3	Analyte		13.067	4374.41	500	12.979	17668.1		2.0927		3	105.91	102.117	19.2	5.31862
18	191101_19084_C_Djordjevic_7	No-0, root, 19,6 mg FW, BL1	Analyte		13.064	811.69	500	12.976	7276.7		1.74643		1	48.2001	48.2001	19.6	2.45919
19	191101_19084_C_Djordjevic_8	No-0, shoot, 20 mg FW, BL3	Analyte		13.067	7850.27	500	12.979	18107.2		2.336		3	184.147	180.354	20	9.01771
20	191101_19084_C_Djordjevic_9	cepr1-1, root, 14,8 mg FW, BL1	Analyte		13.064	616.72	500	12.976	7460.86		1.61627		1	35.854	35.854	14.8	2.42257
21	191101_19084_C_Djordjevic_10	cepr1-1, shoot, 20,2 mg FW, BL3	Analyte		13.066	5924.23	500	12.978	18342.7		2.20814		3	137.695	133.902	20.2	6.62882
22	191101_19084_C_Djordjevic_11	No-0, root, 14,8 mg FW, BL1	Analyte		13.054	288.16	500	12.979	3124.25		1.66386		1	39.9507	39.9507	14.8	2.69937
23	191101_19084_C_Djordjevic_12	No-0, shoot, 21 mg FW, BL3	Analyte		13.066	9381.58	500	12.979	20623.5		2.35688		3	193.099	189.306	21	9.01456
24	191101_19084_C_Djordjevic_13	cepr1-1, root, 14,2 mg FW, BL1	Analyte		13.054	828.31	500	12.979	7778.91		1.72624		1	46.0385	46.0385	14.2	3.24215
25	191101_19084_C_Djordjevic_14	cepr1-1, shoot, 22,9 mg FW, BL3	Analyte		13.064	6712.81	500	12.976	21561.6		2.19219		3	132.792	128.999	22.9	5.63316
26	191101_19084_C_Djordjevic_15	No-0, root, 20,5 mg FW, BL1	Analyte		13.064	1085.57	500	12.976	10508.4		1.71309		1	44.6822	44.6822	20.5	2.17962
27	191101_19084_C_Djordjevic_16	No-0, shoot, 21 mg FW, BL3	Analyte		13.064	9841.23	500	12.976	21634		2.35688		3	193.099	189.306	21	9.01456
28	191101_19084_C_Djordjevic_17	No-0, root, 16,9 mg FW, BL1	Analyte		13.054	600.06	500	12.979	6919.38		1.6371		1	37.5927	37.5927	16.9	2.22442
29	191101_19084_C_Djordjevic_18	No-0, shoot, 20,9 mg FW, BL3	Analyte		13.054	9168.32	500	12.979	22723		2.30479		3	171.534	167.741	20.9	8.02589
30	191101_19084_C_Djordjevic_19	cepr1-1, root, 7,4 mg FW, BL1	Analyte		13.064	397.47	500	12.976	8859.39		1.35087		1	19.6109	19.6109	7.4	2.65013
31	191101_19084_C_Djordjevic_20	cepr1-1, shoot, 18,3 mg FW, BL3	Analyte		13.066	5637.23	500	12.978	21819.2		2.1112		3	110.459	106.666	18.3	5.82876
32	191101_19084_C_Djordjevic_21	cepr1-3, root, 18,3 mg FW, BL1	Analyte		13.067	1496.03	500	12.979	14926.3		1.69996		1	43.368	43.368	18.3	2.36983
33	191101_19084_C_Djordjevic_22	cepr1-3, shoot, 23,8 mg FW, BL3	Analyte		13.064	4392	500	12.977	21414.6		2.01092		3	87.9421	84.149	23.8	3.53567
34	191101_19084_C_Djordjevic_23	Col-0, root, 14,2 mg FW, BL2	Analyte		13.067	933.99	500	12.979	21782.7		1.3312		2	18.7532	-4.49277	14.2	<LOD
35	191101_19084_C_Djordjevic_24	Col-0, shoot, 17,6 mg FW, BL3	Analyte		13.064	3895.62	500	12.976	21933.2		1.94844		3	76.2973	72.5042	17.6	4.11956
36	191101_19084_C_Djordjevic_25	cepr1-3, root, 21 mg FW, BL2	Analyte		13.066	2320.04	500	12.978	19115.5		1.78308		2	52.3888	29.1427	21	1.38775
37	191101_19084_C_Djordjevic_26	cepr1-3, shoot, 23,2 mg FW, BL3	Analyte		13.064	2933.28	500	12.977	16458.8		1.94993		3	76.5547	72.7617	23.2	3.13628
38	191101_19084_C_Djordjevic_27	Col-0, root, 11,6 mg FW, BL2	Analyte		13.054	1160.04	500	12.979	18115.1		1.5054		2	27.866	4.61999	11.6	0.398275
39	191101_19084_C_Djordjevic_28	Col-0, shoot, 22,3 mg FW, BL4	Analyte		13.054	6486.59	500	12.979	26474		2.08817		4	104.825	104.825	22.3	4.70066
40	191101_19084_C_Djordjevic_29	cepr1-3, root, 12,6 mg FW, BL2	Analyte		13.054	1957.61	500	12.979	19810.7		1.6938		2	42.7646	19.5186	12.6	1.5491
41	191101_19084_C_Djordjevic_30	cepr1-3, shoot, 15,9 mg FW, BL4	Analyte		13.052	3550.05	500	12.976	22844.5		1.89042		4	66.8686	66.8686	15.9	4.20557
42	191101_19084_C_Djordjevic_31	Col-0, root, 16,9 mg FW, BL2	Analyte		13.054	1732.23	500	12.979	22062.5		1.59392		2	34.0779	10.8319	16.9	0.64094
43	191101_19084_C_Djordjevic_32	Col-0, shoot, 17,1 mg FW, BL4	Analyte		13.064	4115.33	500	12.976	22113.2		1.96872		4	79.8974	79.8974	17.1	4.67236
44	191101_19084_C_Djordjevic_33	cepr1-3, root, 19 mg FW, BL2	Analyte		13.055	2161.46	500	12.979	17552.7		1.78937		2	53.1438	29.8978	19	1.57357
45	191101_19084_C_Djordjevic_34	cepr1-3, shoot, 19,2 mg FW, BL4	Analyte		13.052	4247.15	500	12.976	21997.8		1.98469		4	82.8506	82.8506	19.2	4.31513
46	191101_19084_C_Djordjevic_35	Col-0, root, 16,9 mg FW, BL2	Analyte		13.054	1118.54	500	12.979	16006.6		1.54332		2	30.3749	7.12887	16.9	0.421827
47	191101_19084_C_Djordjevic_36	Col-0, shoot, 22,3 mg FW, BL4	Analyte		13.055	5071.43	500	12.967	20698.2		2.08817		4	104.825	104.825	22.3	4.70066
48	191101_19084_C_Djordjevic_37	cepr1-3, root, 19,4 mg FW, BL2	Analyte		13.053	2420.45	500	12.978	19534		1.79207		2	53.4711	30.2251	19.4	1.55799
49	191101_19084_C_Djordjevic_38	cepr1-3, shoot, 18,3 mg FW, BL4	Analyte		13.054	3613.48	500	12.979	22929.8		1.8965		4	67.7982	67.7982	18.3	3.70482
50	191101_19084_C_Djordjevic_39	Col-0, root, 16,6 mg FW, BL2	Analyte		13.064	642.43	500	12.976	7635.64		1.62395		2	36.4857	13.2396	16.6	0.797569
51	191101_19084_C_Djordjevic_40	Col-0, shoot, 22,8 mg FW, BL4	Analyte		13.053	6333.7	500	12.978	23925.4		2.12177		4	113.146	113.146	22.8	4.96255
