# Supplementary material for: CEP peptide and cytokinin pathways converge on CEPD glutaredoxins to inhibit root growth
Source: Nat Commun. 2023 Mar 27;14:1683. doi: 10.1038/s41467-023-37282-6 (PMC10042822; doi:10.1038/s41467-023-37282-6)
Supplement: Supplementary file 6 — Source data file [file 41467_2023_37282_MOESM6_ESM.xlsx]

## Sheet: Fig 1; Supp Fig 1
	Day 10																p-values	Absolute		p adj		Normalised		p adj
Absolute (cm)		Control								+CEP3									cepr1:+CEP-abcg14:+CEP	0			cepr1:+CEP-abcg14:+CEP	8.78318e-10
		Col-0	cepr1	ipt3,5,7	cyp735a1,2	abcg14				Col-0	cepr1	ipt3,5,7	cyp735a1,2	abcg14					Col-0:+CEP-abcg14:+CEP	1.18382e-10			Col-0:+CEP-abcg14:+CEP	1.40677e-05
		5.33751	7.00085	6.22118	6.35384	6.23902				3.40315	6.85828	4.82343	5.69882	5.70631					cyp735 DM:+CEP-abcg14:+CEP	0.904726			cyp735 DM:+CEP-abcg14:+CEP	0.270454
		6.71249	7.03889	6.41514	6.30175	7.10562				3.7125	6.87807	5.15617	5.13693	5.02585					ipt 3 5 7:+CEP-abcg14:+CEP	0.999814			ipt 3 5 7:+CEP-abcg14:+CEP	0.808298
		6.05647	6.05333	6.61799	7.20875	7.1492				3.4853	6.77011	5.35356	5.25149	5.06898					abcg14:control-abcg14:+CEP	5.60482e-10			abcg14:control-abcg14:+CEP	3.77345e-09
		5.74649	7.25244	7.19854	7.21402	7.03861				3.2155	7.28462	5.42671	5.42651	5.43572					cepr1:control-abcg14:+CEP	3.1838e-10			cepr1:control-abcg14:+CEP	1.12246e-08
		6.20926	7.60677	6.04072	6.24285	7.11107				3.34379	6.7464	5.08315	5.43601	5.2688					Col-0:control-abcg14:+CEP	0.0149597			Col-0:control-abcg14:+CEP	1.12246e-08
		6.17838	7.34303	6.68168	6.68907	6.95462				3.79674	7.41146	4.2852	5.42184	4.899					cyp735 DM:control-abcg14:+CEP	2.625e-07			cyp735 DM:control-abcg14:+CEP	3.77345e-09
		5.82719	6.68511	5.73228	6.789	7.10772				3.19054	7.518	5.37261	4.91708	5.43278					ipt 3 5 7:control-abcg14:+CEP	9.16542e-05			ipt 3 5 7:control-abcg14:+CEP	3.77345e-09
				5.43485	6.02183	6.5761				3.34567	7.1259	5.13603	6.81299	4.82393					Col-0:+CEP-cepr1:+CEP	0			Col-0:+CEP-cepr1:+CEP	0
																			cyp735 DM:+CEP-cepr1:+CEP	9.82577e-09			cyp735 DM:+CEP-cepr1:+CEP	2.80853e-05
																			ipt 3 5 7:+CEP-cepr1:+CEP	0			ipt 3 5 7:+CEP-cepr1:+CEP	9.10594e-07
	Average	6.00968	6.9972	6.2928	6.60264	6.91025				3.43665	7.0741	5.07961	5.51271	5.20767					abcg14:control-cepr1:+CEP	0.99864			abcg14:control-cepr1:+CEP	0.999999
	n	7	7	8	8	8				8	8	8	8	8					cepr1:control-cepr1:+CEP	0.999998			cepr1:control-cepr1:+CEP	0.999999
	SE	0.163211	0.191881	0.198712	0.158259	0.116131				0.0774167	0.107127	0.132769	0.203151	0.107726					Col-0:control-cepr1:+CEP	0.000251506			Col-0:control-cepr1:+CEP	0.999999
																			cyp735 DM:control-cepr1:+CEP	0.435335			cyp735 DM:control-cepr1:+CEP	0.999999
Relative (%)																			ipt 3 5 7:control-cepr1:+CEP	0.0136226			ipt 3 5 7:control-cepr1:+CEP	0.999999
		Col-0	cepr1	ipt3,5,7	cyp735a1,2	abcg14				Col-0	cepr1	ipt3,5,7	cyp735a1,2	abcg14					cyp735 DM:+CEP-Col-0:+CEP	0			cyp735 DM:+CEP-Col-0:+CEP	4.00809e-10
		88.8152	100.052	98.862	96.2318	90.2866				56.6277	98.0145	76.65	86.3112	82.5775					ipt 3 5 7:+CEP-Col-0:+CEP	1.91386e-09			ipt 3 5 7:+CEP-Col-0:+CEP	1.5879e-08
		111.694	100.596	101.944	95.4429	102.827				61.7752	98.2974	81.9377	77.8012	72.7305					abcg14:control-Col-0:+CEP	0			abcg14:control-Col-0:+CEP	0
		100.779	86.5106	105.168	109.18	103.458				57.9947	96.7545	85.0744	79.5362	73.3545					cepr1:control-Col-0:+CEP	0			cepr1:control-Col-0:+CEP	0
		95.6205	103.648	114.393	109.26	101.858				53.5053	104.108	86.2369	82.187	78.6618					Col-0:control-Col-0:+CEP	0			Col-0:control-Col-0:+CEP	0
		103.321	108.712	95.9942	94.5509	102.906				55.64	96.4156	80.7774	82.3309	76.2463					cyp735 DM:control-Col-0:+CEP	0			cyp735 DM:control-Col-0:+CEP	0
		102.807	104.942	106.18	101.309	100.642				63.1771	105.92	68.0969	82.1163	70.8948					ipt 3 5 7:control-Col-0:+CEP	0			ipt 3 5 7:control-Col-0:+CEP	0
		96.9633	95.5398	91.0927	102.822	102.858				53.0899	107.443	85.3771	74.4715	78.6192					ipt 3 5 7:+CEP-cyp735 DM:+CEP	0.557507			ipt 3 5 7:+CEP-cyp735 DM:+CEP	0.997068
				86.3663	91.2034	95.1645				55.6714	101.839	81.6176	103.186	69.8084					abcg14:control-cyp735 DM:+CEP	2.4964e-07			abcg14:control-cyp735 DM:+CEP	0.0001038
																			cepr1:control-cyp735 DM:+CEP	1.21783e-07			cepr1:control-cyp735 DM:+CEP	0.000198992
																			Col-0:control-cyp735 DM:+CEP	0.409017			Col-0:control-cyp735 DM:+CEP	0.000198992
	Average	100	100	100	100	100				57.1852	101.099	80.721	83.4925	75.3616					cyp735 DM:control-cyp735 DM:+CEP	8.40496e-05			cyp735 DM:control-cyp735 DM:+CEP	0.0001038
	n	7	7	8	8	8				8	8	8	8	8					ipt 3 5 7:control-cyp735 DM:+CEP	0.0138656			ipt 3 5 7:control-cyp735 DM:+CEP	0.0001038
	SE	2.71581	2.74226	3.15777	2.39691	1.68056				1.2882	1.531	2.10986	3.07682	1.55894					abcg14:control-ipt 3 5 7:+CEP	1.28169e-11			abcg14:control-ipt 3 5 7:+CEP	3.61378e-06
																			cepr1:control-ipt 3 5 7:+CEP	0			cepr1:control-ipt 3 5 7:+CEP	8.11599e-06
																			Col-0:control-ipt 3 5 7:+CEP	0.0022502			Col-0:control-ipt 3 5 7:+CEP	8.11599e-06
																			cyp735 DM:control-ipt 3 5 7:+CEP	2.10622e-08			cyp735 DM:control-ipt 3 5 7:+CEP	3.61378e-06
																			ipt 3 5 7:control-ipt 3 5 7:+CEP	8.64252e-06			ipt 3 5 7:control-ipt 3 5 7:+CEP	3.61378e-06
																			cepr1:control-abcg14:control	0.999995			cepr1:control-abcg14:control	1
																			Col-0:control-abcg14:control	0.00354911			Col-0:control-abcg14:control	1
																			cyp735 DM:control-abcg14:control	0.900257			cyp735 DM:control-abcg14:control	1
																			ipt 3 5 7:control-abcg14:control	0.113415			ipt 3 5 7:control-abcg14:control	1
																			Col-0:control-cepr1:control	0.00149172			Col-0:control-cepr1:control	1
																			cyp735 DM:control-cepr1:control	0.7218			cyp735 DM:control-cepr1:control	1
																			ipt 3 5 7:control-cepr1:control	0.0535245			ipt 3 5 7:control-cepr1:control	1
																			cyp735 DM:control-Col-0:control	0.182113			cyp735 DM:control-Col-0:control	1
																			ipt 3 5 7:control-Col-0:control	0.949295			ipt 3 5 7:control-Col-0:control	1
																			ipt 3 5 7:control-cyp735 DM:control	0.896263			ipt 3 5 7:control-cyp735 DM:control	1

## Sheet: Fig 2b; Supp Fig 2a
	Day 10																				p-values	Absolute		p adj		Normalised		p adj
		Control										CEP3											ahk2 ahk3:CEP3-ahk2:CEP3	0.00223386			ahk2 ahk3:CEP3-ahk2:CEP3	0.750289
Abosulte (cm)		Col-0	cepr1-3	ahk2	ahk3	ahk2 ahk3	ahk2 cre1	ahk3 cre1				Col-0	cepr1-3	ahk2	ahk3	ahk2 ahk3	ahk2 cre1	ahk3 cre1					ahk2 cre1:CEP3-ahk2:CEP3	0.00264846			ahk2 cre1:CEP3-ahk2:CEP3	0.00960749
		5.74249	7.25182	6.43206	6.18893	5.95911	6.09028	5.92356				3.73033	7.09494	4.8475	4.45958	4.61077	3.43199	4.15775					ahk3:CEP3-ahk2:CEP3	0.950116			ahk3:CEP3-ahk2:CEP3	1
		6.09321	7.50294	5.65497	5.79802	6.26116	6.12879	5.81335				3.80763	7.401	4.73001	4.70036	5.29425	3.55349	3.61235					ahk3 cre1:CEP3-ahk2:CEP3	0.996758			ahk3 cre1:CEP3-ahk2:CEP3	0.979752
		6.20856	7.41494	5.76496	4.97342	6.55729	4.63266	5.95111				3.89643	7.20066	4.13904	5.34575	5.05432	3.00062	4.23973					cepr1-3:CEP3-ahk2:CEP3	3.08335e-10			cepr1-3:CEP3-ahk2:CEP3	1.82757e-06
		5.88253	7.30054	5.95096	6.2153	6.39806	5.75904	6.21866				4.28168	7.36889	3.81592	4.32813	5.83082	2.95492	4.31037					Col-0:CEP3-ahk2:CEP3	0.806734			Col-0:CEP3-ahk2:CEP3	0.163359
		5.91322	7.16158	5.3165	6.10437	7.02337	5.05207	5.97651				3.88659	7.00905	4.05553	4.93319	4.82132	2.85394	4.25918					ahk2:Control-ahk2:CEP3	1.58144e-07			ahk2:Control-ahk2:CEP3	4.95993e-08
		5.78583	7.42636	5.39821	6.91	6.75339	5.38729	5.18032				3.50429	7.04907	4.46559	3.89327	6.17315	3.45042	4.17408					ahk2 ahk3:Control-ahk2:CEP3	3.08543e-10			ahk2 ahk3:Control-ahk2:CEP3	4.95993e-08
		5.75631	7.14644	6.09495	6.70735	6.0541	5.74314	5.05857				3.85525	6.96915	3.69672	5.40264	4.72066	3.87375	4.17835					ahk2 cre1:Control-ahk2:CEP3	7.12443e-06			ahk2 cre1:Control-ahk2:CEP3	4.95993e-08
		7.10489	7.33043	5.36072	5.6187	6.0298	5.74098	6.35023				4.32906	6.79701	4.84356	4.21858	5.60669	4.03668	3.69841					ahk3:Control-ahk2:CEP3	4.34223e-10			ahk3:Control-ahk2:CEP3	4.95993e-08
																							ahk3 cre1:Control-ahk2:CEP3	4.0527e-08			ahk3 cre1:Control-ahk2:CEP3	4.95993e-08
	Average	6.06088	7.31688	5.74667	6.06451	6.37953	5.56678	5.80904				3.91141	7.11122	4.32424	4.66019	5.264	3.39448	4.07878					cepr1-3:Control-ahk2:CEP3	3.08332e-10			cepr1-3:Control-ahk2:CEP3	4.95993e-08
	n	8	8	8	8	8	8	8				8	8	8	8	8	8	8					Col-0:Control-ahk2:CEP3	4.45135e-10			Col-0:Control-ahk2:CEP3	4.95993e-08
	SE	0.160146	0.0451333	0.13996	0.216636	0.133979	0.182152	0.162597				0.0968098	0.0721907	0.162941	0.190444	0.199466	0.153091	0.0944488					ahk2 cre1:CEP3-ahk2 ahk3:CEP3	3.14823e-10			ahk2 cre1:CEP3-ahk2 ahk3:CEP3	3.03001e-06
																							ahk3:CEP3-ahk2 ahk3:CEP3	0.233075			ahk3:CEP3-ahk2 ahk3:CEP3	0.947762
Relative (%)		Col-0	cepr1-3	ahk2	ahk3	ahk2 ahk3	ahk2 cre1	ahk3 cre1				Col-0	cepr1-3	ahk2	ahk3	ahk2 ahk3	ahk2 cre1	ahk3 cre1					ahk3 cre1:CEP3-ahk2 ahk3:CEP3	2.27836e-05			ahk3 cre1:CEP3-ahk2 ahk3:CEP3	0.0525049
		94.7468	99.1108	111.927	102.052	93.4097	109.404	101.971				61.5476	96.9667	84.3533	73.5356	72.2743	61.6513	71.5739					cepr1-3:CEP3-ahk2 ahk3:CEP3	3.19124e-10			cepr1-3:CEP3-ahk2 ahk3:CEP3	0.0065543
		100.533	102.543	98.4043	95.6057	98.1445	110.096	100.074				62.823	101.15	82.3087	77.5061	82.9881	63.8339	62.185					Col-0:CEP3-ahk2 ahk3:CEP3	7.11208e-07			Col-0:CEP3-ahk2 ahk3:CEP3	0.000207187
		102.437	101.34	100.318	82.0086	102.786	83.2197	102.446				64.2881	98.4116	72.0251	88.148	79.2271	53.9022	72.985					ahk2:Control-ahk2 ahk3:CEP3	0.592775			ahk2:Control-ahk2 ahk3:CEP3	0.000358432
		97.0574	99.7766	103.555	102.486	100.29	103.454	107.051				70.6446	100.711	66.4024	71.3683	91.3988	53.0813	74.2011					ahk2 ahk3:Control-ahk2 ahk3:CEP3	8.98253e-05			ahk2 ahk3:Control-ahk2 ahk3:CEP3	0.000358432
		97.5636	97.8775	92.5145	100.657	110.092	90.7538	102.883				64.1259	95.7928	70.572	81.3453	75.5747	51.2673	73.3199					ahk2 cre1:Control-ahk2 ahk3:CEP3	0.978157			ahk2 cre1:Control-ahk2 ahk3:CEP3	0.000358432
		95.4619	101.496	93.9364	113.942	105.86	96.7757	89.177				57.8182	96.3399	77.7076	64.1975	96.7649	61.9823	71.855					ahk3:Control-ahk2 ahk3:CEP3	0.0205506			ahk3:Control-ahk2 ahk3:CEP3	0.000358432
		94.9748	97.6706	106.061	110.6	94.8987	103.168	87.081				63.6087	95.2475	64.3281	89.0861	73.9969	69.5869	71.9284					ahk3 cre1:Control-ahk2 ahk3:CEP3	0.389897			ahk3 cre1:Control-ahk2 ahk3:CEP3	0.000358432
		117.225	100.185	93.284	92.6488	94.5179	103.129	109.316				71.4263	92.895	84.2848	69.5617	87.8856	72.5137	63.6665					cepr1-3:Control-ahk2 ahk3:CEP3	3.08548e-10			cepr1-3:Control-ahk2 ahk3:CEP3	0.000358432
																							Col-0:Control-ahk2 ahk3:CEP3	0.0216701			Col-0:Control-ahk2 ahk3:CEP3	0.000358432
	Average	100	100	100	100	100	100	100				64.5353	97.1892	75.2477	76.8436	82.5138	60.9774	70.2143					ahk3:CEP3-ahk2 cre1:CEP3	4.41917e-06			ahk3:CEP3-ahk2 cre1:CEP3	0.00201249
	n	8	8	8	8	8	8	8				8	8	8	8	8	8	8					ahk3 cre1:CEP3-ahk2 cre1:CEP3	0.0972127			ahk3 cre1:CEP3-ahk2 cre1:CEP3	0.373029
	SE	2.64229	0.616838	2.4355	3.57219	2.10014	3.27212	2.79904				1.59729	0.986632	2.8354	3.14031	3.12665	2.75008	1.62589					cepr1-3:CEP3-ahk2 cre1:CEP3	3.08332e-10			cepr1-3:CEP3-ahk2 cre1:CEP3	3.08471e-10
																							Col-0:CEP3-ahk2 cre1:CEP3	0.478873			Col-0:CEP3-ahk2 cre1:CEP3	0.999263
																							ahk2:Control-ahk2 cre1:CEP3	3.08412e-10			ahk2:Control-ahk2 cre1:CEP3	3.08418e-10
																							ahk2 ahk3:Control-ahk2 cre1:CEP3	3.08333e-10			ahk2 ahk3:Control-ahk2 cre1:CEP3	3.08418e-10
																							ahk2 cre1:Control-ahk2 cre1:CEP3	3.0846e-10			ahk2 cre1:Control-ahk2 cre1:CEP3	3.08418e-10
																							ahk3:Control-ahk2 cre1:CEP3	3.08341e-10			ahk3:Control-ahk2 cre1:CEP3	3.08418e-10
																							ahk3 cre1:Control-ahk2 cre1:CEP3	3.08389e-10			ahk3 cre1:Control-ahk2 cre1:CEP3	3.08418e-10
																							cepr1-3:Control-ahk2 cre1:CEP3	3.08332e-10			cepr1-3:Control-ahk2 cre1:CEP3	3.08418e-10
																							Col-0:Control-ahk2 cre1:CEP3	3.08341e-10			Col-0:Control-ahk2 cre1:CEP3	3.08418e-10
																							ahk3 cre1:CEP3-ahk3:CEP3	0.287324			ahk3 cre1:CEP3-ahk3:CEP3	0.849925
																							cepr1-3:CEP3-ahk3:CEP3	3.0838e-10			cepr1-3:CEP3-ahk3:CEP3	1.30469e-05
																							Col-0:CEP3-ahk3:CEP3	0.0426459			Col-0:CEP3-ahk3:CEP3	0.0521424
																							ahk2:Control-ahk3:CEP3	0.000156823			ahk2:Control-ahk3:CEP3	3.91735e-07
																							ahk2 ahk3:Control-ahk3:CEP3	5.11712e-10			ahk2 ahk3:Control-ahk3:CEP3	3.91735e-07
																							ahk2 cre1:Control-ahk3:CEP3	0.00390524			ahk2 cre1:Control-ahk3:CEP3	3.91735e-07
																							ahk3:Control-ahk3:CEP3	2.34122e-07			ahk3:Control-ahk3:CEP3	3.91735e-07
																							ahk3 cre1:Control-ahk3:CEP3	4.68978e-05			ahk3 cre1:Control-ahk3:CEP3	3.91735e-07
																							cepr1-3:Control-ahk3:CEP3	3.08342e-10			cepr1-3:Control-ahk3:CEP3	3.91735e-07
																							Col-0:Control-ahk3:CEP3	2.53222e-07			Col-0:Control-ahk3:CEP3	3.91735e-07
																							cepr1-3:CEP3-ahk3 cre1:CEP3	3.08332e-10			cepr1-3:CEP3-ahk3 cre1:CEP3	2.86704e-09
																							Col-0:CEP3-ahk3 cre1:CEP3	0.999945			Col-0:CEP3-ahk3 cre1:CEP3	0.947154
																							ahk2:Control-ahk3 cre1:CEP3	9.67219e-10			ahk2:Control-ahk3 cre1:CEP3	3.64198e-10
																							ahk2 ahk3:Control-ahk3 cre1:CEP3	3.08424e-10			ahk2 ahk3:Control-ahk3 cre1:CEP3	3.64198e-10
																							ahk2 cre1:Control-ahk3 cre1:CEP3	3.77837e-08			ahk2 cre1:Control-ahk3 cre1:CEP3	3.64198e-10
																							ahk3:Control-ahk3 cre1:CEP3	3.08891e-10			ahk3:Control-ahk3 cre1:CEP3	3.64198e-10
																							ahk3 cre1:Control-ahk3 cre1:CEP3	4.66706e-10			ahk3 cre1:Control-ahk3 cre1:CEP3	3.64198e-10
																							cepr1-3:Control-ahk3 cre1:CEP3	3.08332e-10			cepr1-3:Control-ahk3 cre1:CEP3	3.64198e-10
																							Col-0:Control-ahk3 cre1:CEP3	3.08931e-10			Col-0:Control-ahk3 cre1:CEP3	3.64198e-10
																							Col-0:CEP3-cepr1-3:CEP3	3.08332e-10			Col-0:CEP3-cepr1-3:CEP3	3.09519e-10
																							ahk2:Control-cepr1-3:CEP3	5.50807e-07			ahk2:Control-cepr1-3:CEP3	0.999944
																							ahk2 ahk3:Control-cepr1-3:CEP3	0.0535764			ahk2 ahk3:Control-cepr1-3:CEP3	0.999944
																							ahk2 cre1:Control-cepr1-3:CEP3	1.10006e-08			ahk2 cre1:Control-cepr1-3:CEP3	0.999944
																							ahk3:Control-cepr1-3:CEP3	0.000331053			ahk3:Control-cepr1-3:CEP3	0.999944
																							ahk3 cre1:Control-cepr1-3:CEP3	2.06605e-06			ahk3 cre1:Control-cepr1-3:CEP3	0.999944
																							cepr1-3:Control-cepr1-3:CEP3	0.999468			cepr1-3:Control-cepr1-3:CEP3	0.999944
																							Col-0:Control-cepr1-3:CEP3	0.000309477			Col-0:Control-cepr1-3:CEP3	0.999944
																							ahk2:Control-Col-0:CEP3	3.22529e-10			ahk2:Control-Col-0:CEP3	3.0848e-10
																							ahk2 ahk3:Control-Col-0:CEP3	3.08374e-10			ahk2 ahk3:Control-Col-0:CEP3	3.0848e-10
																							ahk2 cre1:Control-Col-0:CEP3	1.18433e-09			ahk2 cre1:Control-Col-0:CEP3	3.0848e-10
																							ahk3:Control-Col-0:CEP3	3.08462e-10			ahk3:Control-Col-0:CEP3	3.0848e-10
																							ahk3 cre1:Control-Col-0:CEP3	3.11773e-10			ahk3 cre1:Control-Col-0:CEP3	3.0848e-10
																							cepr1-3:Control-Col-0:CEP3	3.08332e-10			cepr1-3:Control-Col-0:CEP3	3.0848e-10
																							Col-0:Control-Col-0:CEP3	3.08468e-10			Col-0:Control-Col-0:CEP3	3.0848e-10
																							ahk2 ahk3:Control-ahk2:Control	0.173653			ahk2 ahk3:Control-ahk2:Control	1
																							ahk2 cre1:Control-ahk2:Control	0.999876			ahk2 cre1:Control-ahk2:Control	1
																							ahk3:Control-ahk2:Control	0.967528			ahk3:Control-ahk2:Control	1
																							ahk3 cre1:Control-ahk2:Control	1			ahk3 cre1:Control-ahk2:Control	1
																							cepr1-3:Control-ahk2:Control	6.31121e-09			cepr1-3:Control-ahk2:Control	1
																							Col-0:Control-ahk2:Control	0.970385			Col-0:Control-ahk2:Control	1
																							ahk2 cre1:Control-ahk2 ahk3:Control	0.01715			ahk2 cre1:Control-ahk2 ahk3:Control	1
																							ahk3:Control-ahk2 ahk3:Control	0.969765			ahk3:Control-ahk2 ahk3:Control	1
																							ahk3 cre1:Control-ahk2 ahk3:Control	0.316328			ahk3 cre1:Control-ahk2 ahk3:Control	1
																							cepr1-3:Control-ahk2 ahk3:Control	0.00232789			cepr1-3:Control-ahk2 ahk3:Control	1
																							Col-0:Control-ahk2 ahk3:Control	0.966863			Col-0:Control-ahk2 ahk3:Control	1
																							ahk3:Control-ahk2 cre1:Control	0.542454			ahk3:Control-ahk2 cre1:Control	1
																							ahk3 cre1:Control-ahk2 cre1:Control	0.997148			ahk3 cre1:Control-ahk2 cre1:Control	1
																							cepr1-3:Control-ahk2 cre1:Control	4.08801e-10			cepr1-3:Control-ahk2 cre1:Control	1
																							Col-0:Control-ahk2 cre1:Control	0.554579			Col-0:Control-ahk2 cre1:Control	1
																							ahk3 cre1:Control-ahk3:Control	0.995234			ahk3 cre1:Control-ahk3:Control	1
																							cepr1-3:Control-ahk3:Control	5.82103e-06			cepr1-3:Control-ahk3:Control	1
																							Col-0:Control-ahk3:Control	1			Col-0:Control-ahk3:Control	1
																							cepr1-3:Control-ahk3 cre1:Control	2.44626e-08			cepr1-3:Control-ahk3 cre1:Control	1
																							Col-0:Control-ahk3 cre1:Control	0.995843			Col-0:Control-ahk3 cre1:Control	1
																							Col-0:Control-cepr1-3:Control	5.40144e-06			Col-0:Control-cepr1-3:Control	1

## Sheet: Fig 2c; Supp Fig 2c
	Day 10																				p-values	Absolute		p adj		Normalised		p adj
																							cepr1-3:CEP3 10-6-ahk2,3:CEP3 10-6	5.30518e-06			cepr1-3:CEP3 10-6-ahk2,3:CEP3 10-6	3.49508e-05
Absolute (cm)		No CEP3					CEP3 10-8					CEP3 10-7					CEP3 10-6						Col-0:CEP3 10-6-ahk2,3:CEP3 10-6	1.02141e-14			Col-0:CEP3 10-6-ahk2,3:CEP3 10-6	9.65894e-14
		Col-0	cepr1-3	ahk2,3			Col-0	cepr1-3	ahk2,3			Col-0	cepr1-3	ahk2,3			Col-0	cepr1-3	ahk2,3				ahk2,3:CEP3 10-7-ahk2,3:CEP3 10-6	0.00525483			ahk2,3:CEP3 10-7-ahk2,3:CEP3 10-6	0.0082831
		5.4896	6.79269	6.42368			5.45219	6.65472	7.13352			5.30955	6.75781	6.76977			2.80701	6.53629	5.43834				cepr1-3:CEP3 10-7-ahk2,3:CEP3 10-6	0.000140373			cepr1-3:CEP3 10-7-ahk2,3:CEP3 10-6	0.000678797
		7.05994	6.51516	6.07138			5.31326	6.91558	6.34717			4.61636	6.96114	6.84311			4.14316	7.05436	5.66				Col-0:CEP3 10-7-ahk2,3:CEP3 10-6	6.97886e-13			Col-0:CEP3 10-7-ahk2,3:CEP3 10-6	2.88444e-08
		7.19372	6.84149	7.30341			5.80594	6.88425	5.83036			4.24964	7.07148	7.05372			4.57447	7.0882	5.8728				ahk2,3:CEP3 10-8-ahk2,3:CEP3 10-6	0.000451654			ahk2,3:CEP3 10-8-ahk2,3:CEP3 10-6	0.000828262
		5.69798	7.15142	6.60668			5.30364	7.38674	7.18254			3.88453	7.35323	6.92272			5.06093	7.2654	6.25646				cepr1-3:CEP3 10-8-ahk2,3:CEP3 10-6	0.00122689			cepr1-3:CEP3 10-8-ahk2,3:CEP3 10-6	0.00466495
		6.13608	7.18089	6.85387			5.33992	7.34917	7.42737			5.40195	6.81151	6.219			3.52303	6.60159	6.20687				Col-0:CEP3 10-8-ahk2,3:CEP3 10-6	0.105848			Col-0:CEP3 10-8-ahk2,3:CEP3 10-6	0.993591
		5.80713	6.68593	7.13882			6.90823	7.08038	7.60584			4.55015	6.99769	7.39893			3.75694	7.2343	6.0772				ahk2,3:No CEP3-ahk2,3:CEP3 10-6	0.00129622			ahk2,3:No CEP3-ahk2,3:CEP3 10-6	0.00223083
		6.34234	6.37979	6.7827			5.71298	5.73436	7.03259			4.68651	7.41548	6.5718			4.05772	6.75255	6.07849				cepr1-3:No CEP3-ahk2,3:CEP3 10-6	0.000667251			cepr1-3:No CEP3-ahk2,3:CEP3 10-6	0.00274067
		5.19797	7.13069	7.29748			6.10029	6.65272	6.78192			5.88603	7.1699	6.62754			4.63916	6.94525	6.75236				Col-0:No CEP3-ahk2,3:CEP3 10-6	0.585578			Col-0:No CEP3-ahk2,3:CEP3 10-6	0.00183464
		6.89984	6.06093	6.95825			4.17863	7.07731	6.71987			5.04615	5.67985	7.32175			3.52116	7.05363	6.78963				Col-0:CEP3 10-6-cepr1-3:CEP3 10-6	7.77156e-15			Col-0:CEP3 10-6-cepr1-3:CEP3 10-6	7.77156e-15
		6.33796	7.23469	6.63335			4.26685	6.8808	6.88257			4.42264	6.28389	7.42899			4.25793	7.04861	5.91852				ahk2,3:CEP3 10-7-cepr1-3:CEP3 10-6	0.958785			ahk2,3:CEP3 10-7-cepr1-3:CEP3 10-6	0.990977
		7.05705	6.24345	5.88846			5.4333	7.04931	6.90908			4.12484	7.43379	6.80211			3.471	7.04566	5.83207				cepr1-3:CEP3 10-7-cepr1-3:CEP3 10-6	0.999926			cepr1-3:CEP3 10-7-cepr1-3:CEP3 10-6	0.999949
		6.05424	7.20965	6.42754			5.72704	7.13267	6.67605			5.43162	7.09421	7.22047			5.22063	6.90845	6.01025				Col-0:CEP3 10-7-cepr1-3:CEP3 10-6	7.77156e-15			Col-0:CEP3 10-7-cepr1-3:CEP3 10-6	2.30926e-14
		7.44771	6.71493	7.0007			5.17368	6.97675	6.69211			4.37175	7.1549	7.0443			3.97551	6.95833	6.8801				ahk2,3:CEP3 10-8-cepr1-3:CEP3 10-6	0.999683			ahk2,3:CEP3 10-8-cepr1-3:CEP3 10-6	0.99999
		7.12148	6.7859	7.29926			5.42208	6.99424	6.91428			4.93505	6.61024	6.51649			2.86012	7.11188	6.67531				cepr1-3:CEP3 10-8-cepr1-3:CEP3 10-6	0.993283			cepr1-3:CEP3 10-8-cepr1-3:CEP3 10-6	0.995116
		6.36057	6.93322	7.19797			6.11516	6.78609	7.03204			3.60686	7.18991	7.17268			3.37023	7.29041	5.91081				Col-0:CEP3 10-8-cepr1-3:CEP3 10-6	2.40474e-13			Col-0:CEP3 10-8-cepr1-3:CEP3 10-6	1.19452e-07
		7.37159	7.20187	7.21961			5.59061	6.4058	6.6431			2.69501	6.92987	5.25282			3.71965	7.58279	5.74307				ahk2,3:No CEP3-cepr1-3:CEP3 10-6	0.980307			ahk2,3:No CEP3-cepr1-3:CEP3 10-6	0.996943
		6.49235	6.41223	7.14898			5.68585	7.01945	6.92739			5.46086	6.98756	5.69996			4.07655	7.39814	5.54372				cepr1-3:No CEP3-cepr1-3:CEP3 10-6	0.996201			cepr1-3:No CEP3-cepr1-3:CEP3 10-6	0.997267
		6.32462	6.88314	6.48542			5.7495	5.64305				5.45261	6.78965				3.00558	7.15276	5.06936				Col-0:No CEP3-cepr1-3:CEP3 10-6	0.0242681			Col-0:No CEP3-cepr1-3:CEP3 10-6	0.996611
		5.6967	7.36799	6.57662			5.54349					3.92618	6.22326				4.01603	6.17452	6.13558				ahk2,3:CEP3 10-7-Col-0:CEP3 10-6	7.77156e-15			ahk2,3:CEP3 10-7-Col-0:CEP3 10-6	7.77156e-15
		6.08053		6.48799								4.17535											cepr1-3:CEP3 10-7-Col-0:CEP3 10-6	7.77156e-15			cepr1-3:CEP3 10-7-Col-0:CEP3 10-6	7.77156e-15
		6.44418																					Col-0:CEP3 10-7-Col-0:CEP3 10-6	0.00267102			Col-0:CEP3 10-7-Col-0:CEP3 10-6	0.00174842
																							ahk2,3:CEP3 10-8-Col-0:CEP3 10-6	7.77156e-15			ahk2,3:CEP3 10-8-Col-0:CEP3 10-6	7.77156e-15
	Average	6.41017	6.82769	6.79011			5.51698	6.81241	6.86693			4.61168	6.89028	6.75683			3.89773	7.01069	6.04479				cepr1-3:CEP3 10-8-Col-0:CEP3 10-6	7.77156e-15			cepr1-3:CEP3 10-8-Col-0:CEP3 10-6	7.77156e-15
	n	21	19	20			19	18	17			20	19	17			19	19	19				Col-0:CEP3 10-8-Col-0:CEP3 10-6	1.18794e-13			Col-0:CEP3 10-8-Col-0:CEP3 10-6	1.23013e-13
	SE	0.140034	0.0857574	0.0937698			0.137849	0.111262	0.0974672			0.173755	0.101388	0.142922			0.155171	0.0743214	0.110177				ahk2,3:No CEP3-Col-0:CEP3 10-6	7.77156e-15			ahk2,3:No CEP3-Col-0:CEP3 10-6	7.77156e-15
																							cepr1-3:No CEP3-Col-0:CEP3 10-6	7.77156e-15			cepr1-3:No CEP3-Col-0:CEP3 10-6	7.77156e-15
Relative (%)		No CEP3					CEP3 10-8					CEP3 10-7					CEP3 10-6						Col-0:No CEP3-Col-0:CEP3 10-6	7.77156e-15			Col-0:No CEP3-Col-0:CEP3 10-6	7.77156e-15
		Col-0	cepr1-3	ahk2,3			Col-0	cepr1-3	ahk2,3			Col-0	cepr1-3	ahk2,3			Col-0	cepr1-3	ahk2,3				cepr1-3:CEP3 10-7-ahk2,3:CEP3 10-7	0.999846			cepr1-3:CEP3 10-7-ahk2,3:CEP3 10-7	0.999996
		85.6389	99.4874	94.6035			85.0553	97.4667	105.057			82.8302	98.9766	99.7005			43.79	95.7321	80.0922				Col-0:CEP3 10-7-ahk2,3:CEP3 10-7	1.35447e-14			Col-0:CEP3 10-7-ahk2,3:CEP3 10-7	1.20015e-13
		110.137	95.4227	89.4151			82.888	101.287	93.4767			72.0162	101.955	100.781			64.6342	103.32	83.3565				ahk2,3:CEP3 10-8-ahk2,3:CEP3 10-7	0.999983			ahk2,3:CEP3 10-8-ahk2,3:CEP3 10-7	0.999988
		112.224	100.202	107.56			90.5739	100.828	85.8655			66.2953	103.571	103.882			71.3627	103.816	86.4906				cepr1-3:CEP3 10-8-ahk2,3:CEP3 10-7	1			cepr1-3:CEP3 10-8-ahk2,3:CEP3 10-7	1
		88.8897	104.741	97.2985			82.7379	108.188	105.779			60.5994	107.697	101.953			78.9516	106.411	92.1408				Col-0:CEP3 10-8-ahk2,3:CEP3 10-7	3.21283e-09			Col-0:CEP3 10-8-ahk2,3:CEP3 10-7	9.82907e-05
		95.7242	105.173	100.939			83.3039	107.638	109.385			84.2715	99.763	91.5891			54.96	96.6885	91.4105				ahk2,3:No CEP3-ahk2,3:CEP3 10-7	1			ahk2,3:No CEP3-ahk2,3:CEP3 10-7	1
		90.5924	97.9238	105.136			107.77	103.701	112.013			70.9832	102.49	108.966			58.6091	105.955	89.5007				cepr1-3:No CEP3-ahk2,3:CEP3 10-7	1			cepr1-3:No CEP3-ahk2,3:CEP3 10-7	1
		98.9418	93.4399	99.8909			89.1238	83.9868	103.571			73.1105	108.609	96.7849			63.3013	98.8995	89.5198				Col-0:No CEP3-ahk2,3:CEP3 10-7	0.705006			Col-0:No CEP3-ahk2,3:CEP3 10-7	1
		81.0894	104.438	107.472			95.1658	97.4375	99.8794			91.8233	105.012	97.6058			72.3719	101.722	99.444				Col-0:CEP3 10-7-cepr1-3:CEP3 10-7	7.88258e-15			Col-0:CEP3 10-7-cepr1-3:CEP3 10-7	6.75016e-14
		107.639	88.7698	102.476			65.1875	103.656	98.9656			78.7211	83.1885	107.83			54.9309	103.309	99.9929				ahk2,3:CEP3 10-8-cepr1-3:CEP3 10-7	1			ahk2,3:CEP3 10-8-cepr1-3:CEP3 10-7	1
		98.8735	105.961	97.6914			66.5637	100.778	101.362			68.9942	92.0354	109.409			66.4246	103.236	87.1639				cepr1-3:CEP3 10-8-cepr1-3:CEP3 10-7	0.999999			cepr1-3:CEP3 10-8-cepr1-3:CEP3 10-7	1
		110.091	91.4431	86.7212			84.7606	103.246	101.752			64.3483	108.877	100.177			54.1483	103.193	85.8907				Col-0:CEP3 10-8-cepr1-3:CEP3 10-7	9.75697e-12			Col-0:CEP3 10-8-cepr1-3:CEP3 10-7	3.89258e-06
		94.4474	105.594	94.6604			89.343	104.467	98.3203			84.7345	103.904	106.338			81.4429	101.183	88.5148				ahk2,3:No CEP3-cepr1-3:CEP3 10-7	0.999987			ahk2,3:No CEP3-cepr1-3:CEP3 10-7	1
		116.186	98.3485	103.101			80.7104	102.183	98.5567			68.2002	104.792	103.744			62.0187	101.913	101.325				cepr1-3:No CEP3-cepr1-3:CEP3 10-7	1			cepr1-3:No CEP3-cepr1-3:CEP3 10-7	1
		111.097	99.388	107.498			84.5855	102.439	101.829			76.9877	96.8152	95.9704			44.6185	104.162	98.3093				Col-0:No CEP3-cepr1-3:CEP3 10-7	0.175631			Col-0:No CEP3-cepr1-3:CEP3 10-7	1
		99.2262	101.546	106.007			95.3978	99.3908	103.563			56.2678	105.305	105.634			52.5762	106.777	87.0503				ahk2,3:CEP3 10-8-Col-0:CEP3 10-7	8.21565e-15			ahk2,3:CEP3 10-8-Col-0:CEP3 10-7	8.92619e-14
		114.998	105.48	106.325			87.2147	93.8209	97.835			42.0427	101.497	77.3599			58.0273	111.059	84.58				cepr1-3:CEP3 10-8-Col-0:CEP3 10-7	8.54872e-15			cepr1-3:CEP3 10-8-Col-0:CEP3 10-7	1.0747e-13
		101.282	93.9152	105.285			88.7004	102.809	102.022			85.1905	102.342	83.945			63.5951	108.355	81.6441				Col-0:CEP3 10-8-Col-0:CEP3 10-7	2.10109e-05			Col-0:CEP3 10-8-Col-0:CEP3 10-7	1.08475e-05
		98.6654	100.812	95.5127			89.6934	82.6495				85.0619	99.4428				46.8877	104.761	74.658				ahk2,3:No CEP3-Col-0:CEP3 10-7	8.21565e-15			ahk2,3:No CEP3-Col-0:CEP3 10-7	8.34888e-14
		88.8697	107.913	96.8559			86.4796					61.2493	91.1474				62.6509	90.4335	90.3606				cepr1-3:No CEP3-Col-0:CEP3 10-7	7.99361e-15			cepr1-3:No CEP3-Col-0:CEP3 10-7	9.61453e-14
		94.8576		95.5506								65.1363											Col-0:No CEP3-Col-0:CEP3 10-7	9.09273e-14			Col-0:No CEP3-Col-0:CEP3 10-7	7.27196e-14
		100.531																					cepr1-3:CEP3 10-8-ahk2,3:CEP3 10-8	1			cepr1-3:CEP3 10-8-ahk2,3:CEP3 10-8	0.999998
																							Col-0:CEP3 10-8-ahk2,3:CEP3 10-8	8.42371e-11			Col-0:CEP3 10-8-ahk2,3:CEP3 10-8	5.78354e-06
	Average	100	100	100		Average	86.066	99.7762	101.131		Average	71.9432	100.917	99.5099		Average	60.8054	102.68	89.0234				ahk2,3:No CEP3-ahk2,3:CEP3 10-8	0.999999			ahk2,3:No CEP3-ahk2,3:CEP3 10-8	1
	n	21	19	20			19	18	17			20	19	17			19	19	19				cepr1-3:No CEP3-ahk2,3:CEP3 10-8	1			cepr1-3:No CEP3-ahk2,3:CEP3 10-8	1
	SE	2.18455	1.25602	1.38098			2.15048	1.62957	1.43543			2.71062	1.48496	2.10486			2.42071	1.08853	1.62261				Col-0:No CEP3-ahk2,3:CEP3 10-8	0.279872			Col-0:No CEP3-ahk2,3:CEP3 10-8	1
																							Col-0:CEP3 10-8-cepr1-3:CEP3 10-8	2.74052e-10			Col-0:CEP3 10-8-cepr1-3:CEP3 10-8	4.42539e-05
																							ahk2,3:No CEP3-cepr1-3:CEP3 10-8	1			ahk2,3:No CEP3-cepr1-3:CEP3 10-8	1
																							cepr1-3:No CEP3-cepr1-3:CEP3 10-8	1			cepr1-3:No CEP3-cepr1-3:CEP3 10-8	1
																							Col-0:No CEP3-cepr1-3:CEP3 10-8	0.454523			Col-0:No CEP3-cepr1-3:CEP3 10-8	1
																							ahk2,3:No CEP3-Col-0:CEP3 10-8	1.84188e-10			ahk2,3:No CEP3-Col-0:CEP3 10-8	1.54071e-05
																							cepr1-3:No CEP3-Col-0:CEP3 10-8	8.78526e-11			cepr1-3:No CEP3-Col-0:CEP3 10-8	2.12674e-05
																							Col-0:No CEP3-Col-0:CEP3 10-8	2.1945e-05			Col-0:No CEP3-Col-0:CEP3 10-8	1.13527e-05
																							cepr1-3:No CEP3-ahk2,3:No CEP3	1			cepr1-3:No CEP3-ahk2,3:No CEP3	1
																							Col-0:No CEP3-ahk2,3:No CEP3	0.502297			Col-0:No CEP3-ahk2,3:No CEP3	1
																							Col-0:No CEP3-cepr1-3:No CEP3	0.371141			Col-0:No CEP3-cepr1-3:No CEP3	1

## Sheet: Fig 2d; Supp Fig 2e
	Day 7							p-values	Absolute		p adj			Relative		p adj
Absolute (cm)		Col-0	CEP3ox	ahk2,3	ahk2,3/CEP3ox					ahk23-ahk2,3/CEP3ox	1.97466e-06				ahk23-ahk2,3/CEP3ox	1.05758e-05
		3.04757	2.04444	3.17731	2.72438					CEP3ox-ahk2,3/CEP3ox	5.92046e-11				CEP3ox-ahk2,3/CEP3ox	0.000139046
		2.73263	2.1743	3.43996	2.6553					Col-0-ahk2,3/CEP3ox	0.932648				Col-0-ahk2,3/CEP3ox	1.05758e-05
		2.46539	1.9961	3.65461	2.78609					CEP3ox-ahk23	8.24785e-13				CEP3ox-ahk23	2.88991e-12
		3.12585	2.47545	3.1945	2.88498					Col-0-ahk23	1.45918e-05				Col-0-ahk23	1
		2.68211	2.16706	3.13918	2.75724					Col-0-CEP3ox	9.77118e-12				Col-0-CEP3ox	2.88991e-12
		2.95553	2.06413	3.50006	2.68901
		3.03784	2.48567	3.26616	2.88748
		2.83277	2.24897	3.13705	2.60999
		2.99443	1.90791	3.13903	2.93898
		2.78573	1.94543	3.215	2.87604
		3.04527	1.83562	2.97876	3.05549
		2.6024	2.03118	3.42147	2.89579
	Average	2.85896	2.11469	3.27192	2.8134
	n	12	12	12	12
	SE	0.0600001	0.0596658	0.0555095	0.0378762
Relative (%)		Col-0	CEP3ox	ahk2,3	ahk2,3/CEP3ox
		106.597	71.51	97.1082	83.2653
		95.5811	76.0521	105.136	81.154
		86.2337	69.8191	111.696	85.1515
		109.335	86.5858	97.6336	88.1738
		93.8143	75.7989	95.9431	84.2695
		103.378	72.1985	106.973	82.1845
		106.257	86.9433	99.8238	88.2501
		99.0838	78.664	95.878	79.7693
		104.738	66.7345	95.9382	89.8241
		97.4387	68.0468	98.2601	87.9005
		106.517	64.2058	91.0401	93.3851
		91.026	71.0463	104.571	88.5041
	Average	100	73.9671	100	85.986
	n	12	12	12	12
	SE	2.09867	2.08698	1.69654	1.15761

## Sheet: Fig 2e
Absolute (cm)							p-values		p adj
	Scion	CEP3ox	ahk2,3/CEP3ox	CEP3ox	ahk2,3/CEP3ox			ahk2,3/CEP3ox_on_CEP3ox-ahk2,3/CEP3ox_on_ahk2,3/CEP3ox	0
	Rootstock	CEP3ox	ahk2,3/CEP3ox	ahk2,3/CEP3ox	CEP3ox			CEP3ox_on_ahk2,3/CEP3ox-ahk2,3/CEP3ox_on_ahk2,3/CEP3ox	0.000523365
		3.03276	3.55703	3.26241	2.69351			CEP3ox_on_CEP3ox-ahk2,3/CEP3ox_on_ahk2,3/CEP3ox	0
		2.95068	3.79438	3.62491	3.03638			CEP3ox_on_ahk2,3/CEP3ox-ahk2,3/CEP3ox_on_CEP3ox	0.000440699
		2.89476	3.54651	3.52633	2.25901			CEP3ox_on_CEP3ox-ahk2,3/CEP3ox_on_CEP3ox	0.189025
		3.04216	3.91217	3.41806	2.87464			CEP3ox_on_CEP3ox-CEP3ox_on_ahk2,3/CEP3ox	3.10419e-07
		1.77203	4.2208	3.25444	3.0985
		2.05059	3.33903	3.59248	2.9149
		2.45776	3.93127	3.04518	3.44377
		2.44117	4.20192	3.58627	2.57321
		2.98982	3.64841	3.29436	2.68588
		2.48108	4.31234	3.29311	3.10826
		2.82794	3.8905	2.87257	2.07657
		3.063	4.15868	3.73216	3.13137
		2.56296	3.26403	2.99046	2.95826
		2.3923	3.97807	3.19288	3.2375
		2.60444	3.83028	3.31467	2.80703
		3.33147		3.39997	2.18814
		3.03981		3.24804	3.07176
		2.93028		3.49488	3.31339
		2.66856		3.50761	3.28667
		2.81533		3.61368	3.44969
					3.24759
					2.95381
	average	2.71745	3.83903	3.36322	2.92772
	N	20	15	20	22
	SE	0.08453	0.0823346	0.051194	0.0822731

## Sheet: Fig 2g; Supp Fig 2g
		Day 12										p-values	Absolute		p adj		Normalised		p adj
Absolute (cm)		Control					+CEP3							rock2:+CEP3-Col-0:+CEP3	0			rock2:+CEP3-Col-0:+CEP3	7.4479e-06
		Col-0	rock2	rock3			Col-0	rock2	rock3					rock3:+CEP3-Col-0:+CEP3	2.77179e-08			rock3:+CEP3-Col-0:+CEP3	0.000175438
		7.47331	5.82331	6.96149			5.17296	2.44691	3.28826					Col-0:Control-Col-0:+CEP3	0			Col-0:Control-Col-0:+CEP3	0
		7.36547	5.22357	6.83211			4.29348	2.361	3.30571					rock2:Control-Col-0:+CEP3	6.22187e-05			rock2:Control-Col-0:+CEP3	0
		7.49563	5.33204	7.0036			4.83458	2.18406	3.21363					rock3:Control-Col-0:+CEP3	0			rock3:Control-Col-0:+CEP3	0
		7.36326	5.18477	7.1878			4.62019	2.56453	3.44061					rock3:+CEP3-rock2:+CEP3	7.82684e-05			rock3:+CEP3-rock2:+CEP3	0.901145
		7.59339	4.8008	7.13033			4.68212	1.9958	3.53402					Col-0:Control-rock2:+CEP3	0			Col-0:Control-rock2:+CEP3	0
		7.56645	5.5787	6.5759			4.20582	2.92496	2.8614					rock2:Control-rock2:+CEP3	0			rock2:Control-rock2:+CEP3	0
		7.74741	6.24496	6.91981			4.28093	2.60482	3.45098					rock3:Control-rock2:+CEP3	0			rock3:Control-rock2:+CEP3	0
														Col-0:Control-rock3:+CEP3	0			Col-0:Control-rock3:+CEP3	0
	Average	7.51499	5.45545	6.94443			4.5843	2.4403	3.29923					rock2:Control-rock3:+CEP3	0			rock2:Control-rock3:+CEP3	0
	n	7	7	7			7	7	7					rock3:Control-rock3:+CEP3	0			rock3:Control-rock3:+CEP3	0
	SE	0.0512472	0.17893	0.0766281			0.132725	0.114119	0.0841381					rock2:Control-Col-0:Control	0			rock2:Control-Col-0:Control	1
														rock3:Control-Col-0:Control	0.0134939			rock3:Control-Col-0:Control	1
Normalised (%)		99.4454	106.743	100.246			68.8352	44.8526	47.351					rock3:Control-rock2:Control	7.62632e-10			rock3:Control-rock2:Control	1
		98.0104	95.7495	98.3825			57.1323	43.2778	47.6023
		99.7424	97.7379	100.852			64.3325	40.0345	46.2764
		97.9809	95.0384	103.504			61.4796	47.0086	49.5448
		101.043	88	102.677			62.3038	36.5836	50.89
		100.685	102.259	94.693			55.9658	53.6154	41.2042
		103.093	114.472	99.6455			56.9652	47.7471	49.6942
	Average	100	100	100			61.0021	44.7314	47.509
	n	7	7	7			7	7	7
	SE	0.681933	3.27984	1.10345			1.76614	2.09183	1.21159

## Sheet: Supp Fig 3
Absolute											p-value	Absolute		p adj		Normalised		p adj
Meristem cell number													cepr1-3:CEP3-ahk2,3:CEP3	0.00168516			cepr1-3:CEP3-ahk2,3:CEP3	0.999516
													Col-0:CEP3-ahk2,3:CEP3	0.0768525			Col-0:CEP3-ahk2,3:CEP3	0.0176574
	DMSO					CEP3							ahk2,3:control-ahk2,3:CEP3	0.63195			ahk2,3:control-ahk2,3:CEP3	0.541946
	Col-0	cepr1-3	ahk2,3			Col-0	cepr1-3	ahk2,3					cepr1-3:control-ahk2,3:CEP3	5.98096e-05			cepr1-3:control-ahk2,3:CEP3	0.635066
	29	40	25			27	30	23					Col-0:control-ahk2,3:CEP3	0.336371			Col-0:control-ahk2,3:CEP3	0.541946
	27	41	28			20	32	28					Col-0:CEP3-cepr1-3:CEP3	4.25366e-07			Col-0:CEP3-cepr1-3:CEP3	0.00766728
	27	33	23			19	33	21					ahk2,3:control-cepr1-3:CEP3	0.0896678			ahk2,3:control-cepr1-3:CEP3	0.738637
	31	34	26			20	32	30					cepr1-3:control-cepr1-3:CEP3	0.652056			cepr1-3:control-cepr1-3:CEP3	0.804377
	29	36	31			15	43	21					Col-0:control-cepr1-3:CEP3	0.23702			Col-0:control-cepr1-3:CEP3	0.738637
	28		28			15	33	20					ahk2,3:control-Col-0:CEP3	0.00137917			ahk2,3:control-Col-0:CEP3	0.000152802
	31		34			17	31	30					cepr1-3:control-Col-0:CEP3	3.26127e-08			cepr1-3:control-Col-0:CEP3	0.000565416
													Col-0:control-Col-0:CEP3	0.000331102			Col-0:control-Col-0:CEP3	0.000152802
Average	28.8571	36.8	27.8571		Average	19	33.4286	24.7143					cepr1-3:control-ahk2,3:control	0.00360906			cepr1-3:control-ahk2,3:control	1
N	7	5	7			7	7	7					Col-0:control-ahk2,3:control	0.996033			Col-0:control-ahk2,3:control	1
SE	0.63353	1.59374	1.40456		SE	1.55839	1.64544	1.68628					Col-0:control-cepr1-3:control	0.0121612			Col-0:control-cepr1-3:control	1
Relative (%)
Meristem cell number
	DMSO					CEP3
	Col-0	cepr1-3	ahk2,3			Col-0	cepr1-3	ahk2,3
	100.495	108.696	89.7436			93.5644	81.5217	82.5641
	93.5644	111.413	100.513			69.3069	86.9565	100.513
	93.5644	89.6739	82.5641			65.8416	89.6739	75.3846
	107.426	92.3913	93.3333			69.3069	86.9565	107.692
	100.495	97.8261	111.282			51.9802	116.848	75.3846
	97.0297		100.513			51.9802	89.6739	71.7949
	107.426		122.051			58.9109	84.2391	107.692
Average	100	100	100		Average	65.8416	90.8385	88.7179
N	7	5	7			7	7	7
SE	2.1954	4.33081	5.04201		SE	5.40035	4.47131	6.05331

## Sheet: Supp Fig 4
Absolute									p-values		p adj
Meristem cell number										ahk/CEP3ox-ahk	0.000154039
		Col-0	CEP3ox	ahk2,3	ahk2,3/CEP3ox					CEP3ox-ahk	3.0268e-11
		40	25	37	28					Col-ahk	0.920224
		38	29	33	26					CEP3ox-ahk/CEP3ox	6.95865e-05
		31	27	40	35					Col-ahk/CEP3ox	0.00020468
		29	22	41	32					Col-CEP3ox	2.25286e-12
		33	20	30	35
		43	21	41	26
		37	25	37	29
		36	29	37	26
		39	18	38	32
		35	23	41	31
		42	25		29
		38	19		33
		37	27		29
		34	26		38
		34			30
		39
Average		36.5625	24	37.5	30.6
N		16	14	10	15
SE		0.948546	0.955033	1.1571	0.929926

## Sheet: Supp Fig 5
11 dag	Absolute (cm)		Control								+CEP						p-values	Absolute		p adj		Normalised		p adj
			Col-0	cepr1-3	arr1,2,10	arr1,2,12					Col-0	cepr1-3	arr1,2,10	arr1,2,12					arr1,2,12:+CEP-arr1,2,10:+CEP	0.911309			arr1,2,12:+CEP-arr1,2,10:+CEP	0.475458
			5.26	4.731	6.88	5.84					5.197	4.95	4.519	5.353					cepr1-3:+CEP-arr1,2,10:+CEP	2.15e-05			cepr1-3:+CEP-arr1,2,10:+CEP	4.96088e-06
			5.816	6.321	7.351	5.587					3.904	7.205	5.112	4.019					Col-0:+CEP-arr1,2,10:+CEP	0.724959			Col-0:+CEP-arr1,2,10:+CEP	1
			5.821	7.993	7.347	8.105					3.9	8.362	3.608	5.535					arr1,2,10:Control-arr1,2,10:+CEP	1.26138e-07			arr1,2,10:Control-arr1,2,10:+CEP	1.17656e-06
			6.134	7.166	7.084	5.107					3.203	6.921	5.181	3.655					arr1,2,12:Control-arr1,2,10:+CEP	0.000326722			arr1,2,12:Control-arr1,2,10:+CEP	1.38911e-05
			5.429	5.426	6.796	6.417					2.585	6.689	3.542	5.176					cepr1-3:Control-arr1,2,10:+CEP	6.95933e-05			cepr1-3:Control-arr1,2,10:+CEP	1.38911e-05
			6.168	4.674	6.258	6.761					3.043	7.266	4.458	4.343					Col-0:Control-arr1,2,10:+CEP	0.00708263			Col-0:Control-arr1,2,10:+CEP	1.17656e-06
			6.649	6.318	7.64	5.795					3.893	5.096	4.61	5.652					cepr1-3:+CEP-arr1,2,12:+CEP	0.00672582			cepr1-3:+CEP-arr1,2,12:+CEP	0.0208194
			6.362	8.119	5.007	6.401					3.806		3.628						Col-0:+CEP-arr1,2,12:+CEP	0.108966			Col-0:+CEP-arr1,2,12:+CEP	0.491053
			6.731	6.466	6.683	5.687					4.651		4.817						arr1,2,10:Control-arr1,2,12:+CEP	0.000456845			arr1,2,10:Control-arr1,2,12:+CEP	0.0306587
			4.571		6.363						3.691		3.154						arr1,2,12:Control-arr1,2,12:+CEP	0.0628669			arr1,2,12:Control-arr1,2,12:+CEP	0.0631444
			6.638		5.561						2.556								cepr1-3:Control-arr1,2,12:+CEP	0.0226945			cepr1-3:Control-arr1,2,12:+CEP	0.0631444
			4.541		7.99						3.386								Col-0:Control-arr1,2,12:+CEP	0.459514			Col-0:Control-arr1,2,12:+CEP	0.0306587
			4.337		6.84						4.32								Col-0:+CEP-cepr1-3:+CEP	1.04786e-08			Col-0:+CEP-cepr1-3:+CEP	2.0339e-06
			4.901		6.302						3.017								arr1,2,10:Control-cepr1-3:+CEP	0.999999			arr1,2,10:Control-cepr1-3:+CEP	0.997641
																			arr1,2,12:Control-cepr1-3:+CEP	0.973035			arr1,2,12:Control-cepr1-3:+CEP	0.998627
		av	5.66843	6.35711	6.72157	6.18889					3.65371	6.64129	4.2629	4.819					cepr1-3:Control-cepr1-3:+CEP	0.998364			cepr1-3:Control-cepr1-3:+CEP	0.998627
		n	14	9	14	9					14	7	10	7					Col-0:Control-cepr1-3:+CEP	0.285231			Col-0:Control-cepr1-3:+CEP	0.997641
		SE	0.223414	0.421529	0.212565	0.292436					0.201991	0.462853	0.227947	0.302396					arr1,2,10:Control-Col-0:+CEP	0			arr1,2,10:Control-Col-0:+CEP	2.24999e-07
																			arr1,2,12:Control-Col-0:+CEP	1.28878e-07			arr1,2,12:Control-Col-0:+CEP	5.11187e-06
																			cepr1-3:Control-Col-0:+CEP	1.93962e-08			cepr1-3:Control-Col-0:+CEP	5.11187e-06
	Relative (%)		Col-0	cepr1-3	arr1,2,10	arr1,2,12					Col-0	cepr1-3	arr1,2,10	arr1,2,12					Col-0:Control-Col-0:+CEP	2.1906e-06			Col-0:Control-Col-0:+CEP	2.24999e-07
			92.7947	74.4206	102.357	94.3627					91.6833	77.8656	67.2313	86.4937					arr1,2,12:Control-arr1,2,10:Control	0.859306			arr1,2,12:Control-arr1,2,10:Control	1
			102.603	99.432	109.364	90.2747					68.8727	113.338	76.0536	64.939					cepr1-3:Control-arr1,2,10:Control	0.979749			cepr1-3:Control-arr1,2,10:Control	1
			102.692	125.733	109.305	130.961					68.8021	131.538	53.6779	89.4345					Col-0:Control-arr1,2,10:Control	0.051598			Col-0:Control-arr1,2,10:Control	1
			108.213	112.724	105.392	82.5189					56.506	108.87	77.0802	59.0575					cepr1-3:Control-arr1,2,12:Control	0.99992			cepr1-3:Control-arr1,2,12:Control	1
			95.7761	85.3532	101.107	103.686					45.6035	105.221	52.696	83.6338					Col-0:Control-arr1,2,12:Control	0.873179			Col-0:Control-arr1,2,12:Control	1
			108.813	73.524	93.1032	109.244					53.6833	114.297	66.3238	70.1741					Col-0:Control-cepr1-3:Control	0.624481			Col-0:Control-cepr1-3:Control	1
			117.299	99.3848	113.664	93.6355					68.6786	80.1622	68.5852	91.325
			112.236	127.715	74.4915	103.427					67.1438		53.9755
			118.745	101.713	99.4262	91.8905					82.051		71.6648
			80.6396		94.6654						65.115		46.9236
			117.105		82.7336						45.0919
			80.1104		118.871						59.7344
			76.5115		101.762						76.2116
			86.4614		93.7578						53.2246
		av	100	100	100	100					64.4573	104.47	63.4212	77.8654
		n	14	9	14	9					14	7	10	7
		SE	3.94137	6.63083	3.16243	4.72517					3.56345	7.28087	3.39127	4.88611

## Sheet: Fig 3b; Supp Fig 6a
Day 12														p-values	Absolute		p adj		Relative		p adj
																Col-0:100nM tZ-cepr1-3:100nM tZ	3.21074e-09			Col-0:100nM tZ-cepr1-3:100nM tZ	3.66687e-09
	Absolute (cm)		Control				10nM tZ				100nM tZ					cepr1-3:10nM tZ-cepr1-3:100nM tZ	2.59549e-06			cepr1-3:10nM tZ-cepr1-3:100nM tZ	2.64009e-06
			Col-0	cepr1-3			Col-0	cepr1-3			Col-0	cepr1-3				Col-0:10nM tZ-cepr1-3:100nM tZ	0.0358683			Col-0:10nM tZ-cepr1-3:100nM tZ	0.0302603
			6.76214	7.10938			6.11953	7.21694			3.06941	7.38574				cepr1-3:Control-cepr1-3:100nM tZ	4.74256e-06			cepr1-3:Control-cepr1-3:100nM tZ	4.8217e-06
			7.21323	7.47533			6.30151	6.97862			3.7596	5.16031				Col-0:Control-cepr1-3:100nM tZ	6.05982e-06			Col-0:Control-cepr1-3:100nM tZ	4.8217e-06
			7.28391	7.61596			6.27876	7.45615			3.62178	5.29375				cepr1-3:10nM tZ-Col-0:100nM tZ	0			cepr1-3:10nM tZ-Col-0:100nM tZ	0
			7.23222	7.45546			6.63425	7.19269			3.40847	5.27655				Col-0:10nM tZ-Col-0:100nM tZ	5.64659e-13			Col-0:10nM tZ-Col-0:100nM tZ	5.21583e-13
			7.60088	7.26058			6.63792	8.0961			3.69117	5.56067				cepr1-3:Control-Col-0:100nM tZ	0			cepr1-3:Control-Col-0:100nM tZ	0
			7.43859	7.14638			6.50654	7.39867			2.99626	6.40379				Col-0:Control-Col-0:100nM tZ	0			Col-0:Control-Col-0:100nM tZ	0
			7.44797	7.05698			7.21784	7.12845			4.35693	5.09508				Col-0:10nM tZ-cepr1-3:10nM tZ	0.0251846			Col-0:10nM tZ-cepr1-3:10nM tZ	0.0303532
																cepr1-3:Control-cepr1-3:10nM tZ	0.999954			cepr1-3:Control-cepr1-3:10nM tZ	0.999954
		Average	7.28271	7.30287			6.52805	7.35252			3.55766	5.73941				Col-0:Control-cepr1-3:10nM tZ	0.999752			Col-0:Control-cepr1-3:10nM tZ	0.999954
		n	7	7			7	7			7	7				cepr1-3:Control-Col-0:10nM tZ	0.0409823			cepr1-3:Control-Col-0:10nM tZ	0.0489573
		SE	0.101326	0.080951			0.136274	0.137989			0.174394	0.321719				Col-0:Control-Col-0:10nM tZ	0.0496194			Col-0:Control-Col-0:10nM tZ	0.0489573
																Col-0:Control-cepr1-3:Control	0.999999			Col-0:Control-cepr1-3:Control	1
	Relative (%)		Control				10nM tZ				100nM tZ
			Col-0	cepr1-3			Col-0	cepr1-3			Col-0	cepr1-3
			92.852	97.3505			84.0283	98.8233			42.1465	101.135
			99.046	102.362			86.5271	95.56			51.6237	70.6614
			100.017	104.287			86.2147	102.099			49.7312	72.4886
			99.3068	102.09			91.0959	98.4914			46.8023	72.2532
			104.369	99.4209			91.1463	110.862			50.6841	76.1437
			102.14	97.8572			89.3423	101.312			41.1422	87.6887
			102.269	96.633			99.1093	97.6117			59.8257	69.7682
		Average	100	100			89.6377	100.68			48.8508	78.5912
		n	7	7			7	7			7	7
		SE	1.39133	1.10848			1.8712	1.88952			2.39463	4.40538

[truncated: 14 more sheets: Fig 3c; Supp Fig 6c, Fig 4a-c, Fig 4d, Fig 4f, Fig 4g, Fig 4i, Fig 5b; Supp Fig 7a, Fig 5c; Supp Fig 7c, Fig 5d; Supp Fig 7e, Supp Fig 8, Fig 6b; Supp Fig 9a, Fig 6c; Supp Fig 9c, Supp Fig 9e, Fig 6d; Supp Fig 9g]
